# Supplementary material for: An enhancer screen identifies new suppressors of small-RNA-mediated epigenetic gene silencing
Source: PLoS Genet. 2021 Jun 22;17(6):e1009645. doi: 10.1371/journal.pgen.1009645 (PMC8253403; doi:10.1371/journal.pgen.1009645)
Supplement: S1 Table. EMS type mutations identified by Illumina whole genome next-generation sequencing — (XLSX) [file pgen.1009645.s006.xlsx]

## Sheet: S1 Table
S1 Table. EMS type mutations identified by Illumina whole genome next-generation-sequencing.
														SPB3040	SPB3049	SPB3050	SPB3051	SPB3052	SPB3053	SPB3054	SPB3055	SPB3056	SPB3057	SPB3058	SPB3041	SPB3059	SPB3060	SPB3061	SPB3042	SPB3043	SPB3044	SPB3046	SPB3047	SPB3048	SPB3089	SPB3098	SPB3099	SPB3100	SPB3101	SPB3102	SPB3103	SPB3104	SPB3105	SPB3106	SPB3107	SPB3090	SPB3108	SPB3109	SPB3110
		amino acid change		seqnames	start	end	width	strand	paramRangeID	REF	ALT	QUAL	FILTER	genotype.1047F1-1	genotype.1047F10-1	genotype.1047F11-1	genotype.1047F12-1	genotype.1047F13-1	genotype.1047F14-1	genotype.1047F15-1	genotype.1047F16-1	genotype.1047F17-1	genotype.1047F18-1	genotype.1047F19-1	genotype.1047F2-1	genotype.1047F20-1	genotype.1047F21-1	genotype.1047F22-1	genotype.1047F3-1	genotype.1047F4-1	genotype.1047F5-1	genotype.1047F7-1	genotype.1047F8-1	genotype.1047F9-1	genotype.1061F1-1	genotype.1061F10-1	genotype.1061F11-1	genotype.1061F12-1	genotype.1061F13-1	genotype.1061F14-1	genotype.1061F15-1	genotype.1061F16-1	genotype.1061F17-1	genotype.1061F18-1	genotype.1061F19-1	genotype.1061F2-1	genotype.1061F20-1	genotype.1061F21-1	genotype.1061F22-1
contig_2.1:262557_G/A	synonymous_variant_tra2			contig_2.1	262557	262557	1	*	NA	G	<S4 object of class "DNAStringSet">	23589.8	.	0	0	0	1	1	1	0	0	0	0	1	0	0	0	0	0	0	0	1	0	0	0	0	0	0	0	0	1	0	0	0	0	1	0	0	0
contig_2.1:266966_G/T	missense_variant_tra2	G7187T/S2396I	NuA4 complex phosphatidylinositol pseudokinase complex subunit Tra2	contig_2.1	266966	266966	1	*	NA	G	<S4 object of class "DNAStringSet">	1826	.	0	0	0	0	0	0	0	0	0	0	0	0	0	0	0	0	0	0	0	0	0	0	0	0	0	0	0	0	0	0	0	0	0	0	0	0
contig_2.1:282337_C/A	missense_variant_mso1	C389A/P130H	exocytic docking protein Mso1	contig_2.1	282337	282337	1	*	NA	C	<S4 object of class "DNAStringSet">	616	.	0	0	0	0	0	0	0	0	0	0	0	0	0	0	0	0	0	0	0	0	0	0	0	0	0	0	0	0	0	0	0	0	0	0	0	0
contig_2.1:282553_C/A	3_prime_UTR_variant_mso1		endocytic docking protein Mso1	contig_2.1	282553	282553	1	*	NA	C	<S4 object of class "DNAStringSet">	1356	.	0	0	0	0	0	0	0	0	0	0	0	0	0	0	0	0	0	0	0	0	0	0	0	0	0	0	0	0	0	0	0	0	0	0	0	0
contig_2.1:350680_G/A	3_prime_UTR_variant_SPAC630.04		Schizosaccharomyces specific protein	contig_2.1	350680	350680	1	*	NA	G	<S4 object of class "DNAStringSet">	1688.67	.	0	0	0	0	0	0	0	0	0	0	0	0	0	0	0	0	0	0	0	0	0	0	0	0	0	0	0	0	0	0	0	0	0	0	0	0
contig_2.1:355823_G/A	missense_variant_gyp7	G1924A/V642M	GTPase activating protein (for ypt7)	contig_2.1	355823	355823	1	*	NA	G	<S4 object of class "DNAStringSet">	790	.	0	0	0	0	0	0	0	0	0	0	0	0	0	0	0	0	0	0	0	0	0	0	0	0	0	0	0	0	0	0	0	0	0	0	0	0
contig_2.1:503284_G/A	synonymous_variant_yea6		mitochondrial carrier, NAD Yea6	contig_2.1	503284	503284	1	*	NA	G	<S4 object of class "DNAStringSet">	789	.	0	0	0	0	0	0	0	0	0	0	0	0	0	0	0	0	0	0	0	0	0	0	0	0	0	0	0	0	0	0	0	0	0	0	0	0
contig_2.1:511066_G/A	missense_variant_yth1	G177A/R59C	mRNA cleavage and polyadenylation specificity factor complex Yth1	contig_2.1	511066	511066	1	*	NA	G	<S4 object of class "DNAStringSet">	1324.67	.	0	0	0	0	0	0	0	0	0	0	0	0	0	0	0	0	0	0	0	0	0	0	0	0	0	0	0	0	0	0	0	0	0	0	0	0
contig_2.1:555488_C/T	5_prime_UTR_variant_nrd1		RNA-binding protein Nrd1	contig_2.1	555488	555488	1	*	NA	C	<S4 object of class "DNAStringSet">	969	.	0	0	0	0	0	0	0	0	0	0	0	0	0	0	0	0	0	0	0	0	0	0	0	0	0	0	0	0	0	0	0	0	0	0	0	0
contig_2.1:686713_C/T	stop_gained_res2	C121T/Q41STOP	MBF transcription factor complex subunit Res2	contig_2.1	686713	686713	1	*	NA	C	<S4 object of class "DNAStringSet">	1610.67	.	0	0	0	0	0	0	0	0	0	0	0	0	0	0	0	0	0	0	0	0	0	0	0	0	0	0	0	0	0	0	0	0	0	0	0	0
contig_2.1:737179_G/A	missense_variant_kri1		ribosome biogenesis protein Kri1	contig_2.1	737179	737179	1	*	NA	G	<S4 object of class "DNAStringSet">	615	.	0	0	0	0	0	0	0	0	0	0	0	0	0	0	0	0	0	0	0	0	0	0	0	0	0	0	0	0	0	0	0	0	0	0	0	0
contig_2.1:741318_G/A	stop_gained_ura1		carbamoyl-phosphate synthase (glutamine hydrolyzing), aspartate carbamoyltransferase Ura1	contig_2.1	741318	741318	1	*	NA	G	<S4 object of class "DNAStringSet">	1202	.	0	0	0	0	0	0	0	0	0	0	0	0	0	0	0	0	0	0	0	0	0	0	0	0	0	0	0	0	0	0	0	0	0	0	0	0
contig_2.1:789930_G/A	5_prime_UTR_variant_prz1		calcineurin responsive transcription factor Prz1	contig_2.1	789930	789930	1	*	NA	G	<S4 object of class "DNAStringSet">	1067	.	0	0	0	0	0	0	0	0	0	0	0	0	0	0	0	0	0	0	0	0	0	0	0	0	0	0	0	0	0	0	0	0	0	0	0	0
contig_2.1:790253_G/T	3_prime_UTR_variant_SPAC16C9.01c		carbohydrate kinase (predicted)	contig_2.1	790253	790253	1	*	NA	G	<S4 object of class "DNAStringSet">	1617	.	0	0	0	0	0	0	0	0	0	0	1	0	0	0	0	0	0	0	0	0	0	0	0	0	0	0	0	0	0	0	0	0	0	0	0	0
contig_2.1:1071826_C/T	missense_variant_SPAC1A6.03c	G302A/R101H	lysophospholipase (predicted)	contig_2.1	1071826	1071826	1	*	NA	C	<S4 object of class "DNAStringSet">	1065	.	0	0	0	0	0	0	0	0	0	0	0	0	0	0	0	0	0	0	0	0	0	0	0	0	0	0	0	0	0	0	0	0	0	0	0	0
contig_2.1:1076260_C/T	missense_variant_plb1	G359A/G120D	phospholipase B homolog Plb1	contig_2.1	1076260	1076260	1	*	NA	C	<S4 object of class "DNAStringSet">	857	.	0	0	0	0	0	0	0	0	0	0	0	0	0	0	0	0	0	0	0	0	0	0	0	0	0	0	0	0	0	0	0	0	0	0	0	0
contig_2.1:1168707_C/T	missense_variant_ogm1	G797A/G266D	protein O-mannosyltransferase Ogm1	contig_2.1	1168707	1168707	1	*	NA	C	<S4 object of class "DNAStringSet">	1021	.	0	0	0	0	0	0	0	0	0	0	0	0	0	0	0	0	0	1	0	0	0	0	0	0	0	0	0	0	0	0	0	0	0	0	0	0
contig_2.1:1180288_G/A	missense_variant_mug84	G35A/G12E	pig-P subunit	contig_2.1	1180288	1180288	1	*	NA	G	<S4 object of class "DNAStringSet">	1105	.	0	0	0	0	0	0	0	0	0	0	0	0	0	0	0	0	0	0	0	0	0	0	0	0	0	0	0	0	0	0	0	0	0	0	0	0
contig_2.1:1311579_G/A	synonymous_variant_rst2		DNA-binding transcription factor Rst2	contig_2.1	1311579	1311579	1	*	NA	G	<S4 object of class "DNAStringSet">	589	.	0	0	1	0	0	0	0	0	0	0	0	0	0	0	0	0	0	0	0	0	0	0	0	0	0	0	0	0	0	0	0	0	0	0	0	0
contig_2.1:1459220_C/T	missense_variant_brr2	G6040A/G2014S	U5 snRNP complex subunit Brr2	contig_2.1	1459220	1459220	1	*	NA	C	<S4 object of class "DNAStringSet">	874	.	0	0	0	0	0	0	0	0	0	0	0	0	0	0	0	0	0	0	0	0	0	0	0	0	0	0	0	0	0	0	0	0	0	0	0	0
contig_2.1:1662231_C/T	stop_gained_msc1	G1011A/W357Stop	Swr1 complex subunit Chk1	contig_2.1	1662231	1662231	1	*	NA	C	<S4 object of class "DNAStringSet">	804	.	0	0	0	0	0	0	0	0	0	0	0	0	0	0	0	0	0	0	0	0	0	0	0	0	0	0	0	0	0	0	0	0	0	0	0	0
contig_2.1:1709162_G/A	missense_variant_paf1	G304A/G102S	RNA polymerase II associated Paf1 complex	contig_2.1	1709162	1709162	1	*	NA	G	<S4 object of class "DNAStringSet">	982	.	0	0	0	0	0	0	0	0	0	0	0	0	0	0	0	0	0	0	0	0	0	0	0	0	0	0	0	0	0	0	0	0	0	0	0	0
contig_2.1:1709366_C/T	stop gained_paf1	C508T/Q170STOP	RNA polymerase II associated Paf1 complex	contig_2.1	1709366	1709366	1	*	NA	C	<S4 object of class "DNAStringSet">	541	.	0	0	0	0	0	0	0	0	0	0	0	0	0	0	0	0	0	0	0	0	0	0	0	0	0	0	0	0	0	0	0	0	0	0	0	0
contig_2.1:1754720_G/A	stop gained_dbr1	C829T/Q277STOP	RNA lariat debranching enzyme Dbr1	contig_2.1	1754720	1754720	1	*	NA	G	<S4 object of class "DNAStringSet">	697	.	0	0	0	0	0	0	0	0	0	0	0	0	0	0	0	0	0	0	0	0	0	0	0	0	0	0	0	0	0	0	0	0	0	0	0	0
contig_2.1:1878837_G/T	missense_variant_ase1	G429T/M143I	antiparallel microtubule cross-linking factor Ase1	contig_2.1	1878837	1878837	1	*	NA	G	<S4 object of class "DNAStringSet">	1203.67	.	0	0	0	0	0	0	0	0	0	0	0	0	0	0	0	0	0	0	0	0	0	0	0	0	0	0	0	0	0	0	0	0	0	0	0	0
contig_2.1:1883793_C/T	missense_variant_mse1	G259A/E87K	mitochondrial glutamyl-tRNA ligase Mse1 (predicted)	contig_2.1	1883793	1883793	1	*	NA	C	<S4 object of class "DNAStringSet">	700	.	0	0	0	0	0	0	0	0	0	0	0	0	0	0	0	0	0	0	0	0	0	0	0	0	0	0	0	0	0	0	0	0	0	0	0	0
contig_2.1:1922115_G/T	intergenic			contig_2.1	1922115	1922115	1	*	NA	G	<S4 object of class "DNAStringSet">	1924.48	.	0	0	0	0	0	0	0	0	0	0	0	0	0	0	0	0	0	0	0	0	0	0	0	0	0	0	0	0	0	0	0	0	0	0	0	1
contig_2.1:1985136_C/T	missense_variant_SPAC9G1.08c	G158A/S53N	phospholipase (predicted)	contig_2.1	1985136	1985136	1	*	NA	C	<S4 object of class "DNAStringSet">	783	.	0	0	0	0	0	0	0	0	0	0	0	0	0	0	0	0	0	0	0	0	0	0	0	0	0	0	0	0	0	0	0	1	0	0	0	0
contig_2.1:1991995_G/A	missense_variant_spn4	C935T/A312V	mitotic septin Spn4	contig_2.1	1991995	1991995	1	*	NA	G	<S4 object of class "DNAStringSet">	730	.	0	0	0	0	0	0	0	0	0	0	0	0	0	0	0	0	0	0	0	0	0	0	0	0	0	0	0	0	0	0	0	0	0	0	0	0
contig_2.1:2146225_G/A	intron_variant_php3		CCAAT-binding factor complex subunit Php3	contig_2.1	2146225	2146225	1	*	NA	G	<S4 object of class "DNAStringSet">	865	.	0	0	0	0	0	0	0	0	0	0	0	0	0	0	0	0	0	0	0	0	0	0	0	0	0	0	0	0	0	0	0	0	0	0	0	0
contig_2.1:2187275_G/A	5_prime_UTR_variant_SPAC1783.01		methionine synthase reductase (predicted)	contig_2.1	2187275	2187275	1	*	NA	G	<S4 object of class "DNAStringSet">	484	.	0	0	0	0	0	0	0	0	0	0	0	0	0	0	0	0	0	0	0	0	0	0	0	0	0	0	0	0	0	0	0	0	0	0	0	0
contig_2.1:2259091_G/A	intergenic			contig_2.1	2259091	2259091	1	*	NA	G	<S4 object of class "DNAStringSet">	3236.48	.	0	0	0	0	0	0	0	0	1	1	0	0	0	0	0	0	0	0	0	0	0	0	0	0	0	0	0	0	0	0	0	0	0	0	0	0
contig_2.1:2347330_C/T	5_prime_UTR_variant_dpb3		DNA polymerase epsilon Dpb3	contig_2.1	2347330	2347330	1	*	NA	C	<S4 object of class "DNAStringSet">	825	.	0	0	0	0	0	0	0	0	0	0	0	0	0	0	0	0	0	0	0	0	0	0	1	0	0	0	0	0	0	0	0	0	0	0	0	0
contig_2.1:2392468_C/T	missense_variant_SPAC22H10.11c	G1792A/D598N	TOR signaling pathway transcriptional corepressor Crf1	contig_2.1	2392468	2392468	1	*	NA	C	<S4 object of class "DNAStringSet">	497	.	0	0	0	0	0	0	0	0	0	0	0	0	0	0	0	0	0	0	0	0	0	0	0	0	0	0	0	0	0	0	0	0	0	0	0	0
contig_2.1:2469767_C/A	missense_variant_upf2	G2177T/S726I	nonsense-mediated decay protein Upf2	contig_2.1	2469767	2469767	1	*	NA	C	<S4 object of class "DNAStringSet">	448	.	0	0	0	0	0	0	0	0	0	0	0	0	0	0	0	0	0	0	0	0	0	0	0	0	0	0	0	0	0	0	0	0	0	0	0	0
contig_2.1:2478619_G/T	synonymous_variant_sst4		sorting receptor for ubiquitinated membrane proteins, ESCRT 0 complex subunit Sst4	contig_2.1	2478619	2478619	1	*	NA	G	<S4 object of class "DNAStringSet">	10787.8	.	0	0	0	0	0	0	0	0	0	0	0	0	0	0	0	0	0	0	0	0	0	0	1	0	0	1	0	1	0	0	0	1	0	0	0	0
contig_2.1:2603290_G/A	synonymous_variant_vps11		HOPs/CORVET complex ubiquitin protein ligase E3 subunit Vps11 (predicted)	contig_2.1	2603290	2603290	1	*	NA	G	<S4 object of class "DNAStringSet">	764.67	.	0	0	0	0	0	0	0	0	0	0	0	0	0	0	0	0	0	0	0	0	0	0	0	0	0	0	0	0	0	0	0	0	0	0	0	0
contig_2.1:2821622_G/A	missense_variant_grs1	G137A/S46N	mitochondrial and cytoplasmic glycine-tRNA ligase Grs1	contig_2.1	2821622	2821622	1	*	NA	G	<S4 object of class "DNAStringSet">	1141	.	0	0	0	0	0	0	0	0	0	0	0	0	0	0	0	0	0	0	0	0	0	0	0	0	0	0	0	0	0	0	0	0	0	0	0	0
contig_2.1:2829452_G/T	intergenic			contig_2.1	2829452	2829452	1	*	NA	G	<S4 object of class "DNAStringSet">	831	.	0	0	0	0	0	0	0	0	0	0	0	0	0	0	0	0	0	0	0	0	0	0	0	0	0	0	0	0	0	0	0	0	0	0	0	0
contig_2.1:3039582_G/A	3_prime_UTR_variant_cut11		spindle pole body docking protein Cut11	contig_2.1	3039582	3039582	1	*	NA	G	<S4 object of class "DNAStringSet">	1358	.	0	0	0	0	0	0	0	0	0	0	0	0	0	0	0	0	0	0	0	0	0	0	0	0	0	0	0	0	0	0	0	0	0	0	0	0
contig_2.1:3059048_C/T	missense_variant_bgs2	G235A/V79I	1,3-beta-glucan synthase subunit Bgs2	contig_2.1	3059048	3059048	1	*	NA	C	<S4 object of class "DNAStringSet">	487	.	0	0	0	0	0	0	0	0	0	0	0	0	0	0	0	0	0	0	0	0	0	0	0	0	0	0	0	0	0	0	0	0	0	0	0	0
contig_2.1:3095563_C/T	missense_variant_med13	G3190A/D1064N	mediator complex subunit Med13	contig_2.1	3095563	3095563	1	*	NA	C	<S4 object of class "DNAStringSet">	952	.	0	0	0	0	0	0	0	0	0	0	0	0	0	0	0	0	0	0	0	0	0	0	0	0	0	0	0	0	0	0	0	0	0	0	0	0
contig_2.1:3353812_G/A	synonymous_variant_cnt6		centaurin ADP ribosylation factor GTPase activating protein family (predicted)	contig_2.1	3353812	3353812	1	*	NA	G	<S4 object of class "DNAStringSet">	941	.	0	0	0	0	0	0	0	0	0	0	0	0	0	0	0	0	0	0	0	0	0	0	0	0	0	0	0	0	0	0	0	0	0	0	0	0
contig_2.1:3480571_G/A	missense_variant_tps1	G1258A/G420S	alpha,alpha-trehalose-phosphate synthase [UDP-forming]	contig_2.1	3480571	3480571	1	*	NA	G	<S4 object of class "DNAStringSet">	841	.	0	0	0	0	0	0	0	0	0	0	0	0	0	0	0	0	0	0	0	0	0	0	0	0	0	0	0	0	0	0	0	0	0	0	0	0
contig_2.1:3502507_G/A	missense_variant_shd1	G3313A/V1105M	cytoskeletal protein binding protein Sla1 family, Shd1	contig_2.1	3502507	3502507	1	*	NA	G	<S4 object of class "DNAStringSet">	758	.	0	0	0	0	0	0	0	0	0	0	0	0	0	0	0	0	0	1	0	0	0	0	0	0	0	0	0	0	0	0	0	0	0	0	0	0
contig_2.1:3510410_C/T	3_prime_UTR_variant_vph1		V-type ATPase V0 subunit a	contig_2.1	3510410	3510410	1	*	NA	C	<S4 object of class "DNAStringSet">	1150	.	0	0	0	0	0	0	0	0	0	0	0	0	0	0	0	0	0	0	0	0	0	0	0	0	0	0	0	0	0	0	0	0	0	0	0	0
contig_2.1:3741099_G/A	stop_gained_lys1	C2323T/R775STOP	aminoadipate-semialdehyde dehydrogenase	contig_2.1	3741099	3741099	1	*	NA	G	<S4 object of class "DNAStringSet">	985	.	0	0	0	0	0	0	0	0	0	0	0	0	0	0	0	0	0	0	0	0	0	0	0	0	0	0	0	0	0	0	0	0	0	0	0	0
contig_2.1:3913577_C/T	missense_variant_SPAC323.04	C563T/S188F	mitochondrial ATPase	contig_2.1	3913577	3913577	1	*	NA	C	<S4 object of class "DNAStringSet">	1226	.	1	0	0	0	0	0	0	0	0	0	0	0	0	0	0	0	0	0	0	0	0	0	0	0	0	0	0	0	0	0	0	0	0	0	0	0
contig_2.1:4090587_C/T	synonymous_variant_cmk2		MAPK-activated protein kinase Cmk2	contig_2.1	4090587	4090587	1	*	NA	C	<S4 object of class "DNAStringSet">	1149	.	0	0	0	0	0	0	0	0	0	0	0	0	0	0	0	0	0	0	0	0	0	0	0	0	0	0	0	0	0	0	0	0	0	0	0	0
contig_2.1:4111302_G/A	synonymous_variant_bbc1		WIP family cytoskeletal protein Bbc1	contig_2.1	4111302	4111302	1	*	NA	G	<S4 object of class "DNAStringSet">	1327	.	0	0	0	0	0	0	0	0	0	0	0	0	0	0	0	0	0	0	0	0	0	0	0	0	0	0	0	0	0	0	0	0	0	0	0	0
contig_2.1:4258799_G/A	missense_variant_tif224	G1064A/R355H	translation initiation factor eIF2B delta subunit	contig_2.1	4258799	4258799	1	*	NA	G	<S4 object of class "DNAStringSet">	491	.	0	0	0	0	0	0	0	0	0	0	0	0	0	0	0	0	0	0	0	0	0	0	0	0	0	0	0	0	0	0	0	0	0	0	0	0
contig_2.1:4273888_C/T	missense_variant_dis32	G193A/D65N	3'-5'-exoribonuclease activity Dis3L2	contig_2.1	4273888	4273888	1	*	NA	C	<S4 object of class "DNAStringSet">	927	.	0	0	0	0	0	0	0	0	0	0	0	0	0	0	0	0	0	0	0	0	0	0	0	0	0	0	0	0	0	0	0	0	0	0	0	0
contig_2.1:4283198_G/A	3_prime_UTR_variant_vma16/ppk11		V-type ATPase V0 subunit c''(predicted)	contig_2.1	4283198	4283198	1	*	NA	G	<S4 object of class "DNAStringSet">	1278	.	0	0	0	0	0	0	0	0	0	0	0	0	0	0	0	0	0	0	1	0	0	0	0	0	0	0	0	0	0	0	0	0	0	0	0	0
contig_2.1:4304706_C/T	missense_variant_his1	G916A/D306N	ATP phosphoribosyltransferase	contig_2.1	4304706	4304706	1	*	NA	C	<S4 object of class "DNAStringSet">	827	.	0	0	0	0	0	0	0	0	0	0	0	0	0	0	0	0	0	0	0	0	0	0	0	0	0	0	0	0	0	0	0	0	0	0	0	0
contig_2.1:4410930_G/A	synonymous_variant_mxr1			contig_2.1	4410930	4410930	1	*	NA	G	<S4 object of class "DNAStringSet">	908	.	0	0	0	0	0	0	0	0	0	0	0	0	0	0	0	0	0	0	0	0	0	0	0	0	0	0	0	0	0	0	0	0	0	0	0	0
contig_2.1:4561586_G/A	missense_variant_mst1	C1190T/T397I	KAT5 family histone acetyltransferase Mst1	contig_2.1	4561586	4561586	1	*	NA	G	<S4 object of class "DNAStringSet">	1053	.	0	1	0	0	0	0	0	0	0	0	0	0	0	0	0	0	0	0	0	0	0	0	0	0	0	0	0	0	0	0	0	0	0	0	0	0
contig_2.1:4809274_G/T	missense_variant_plc1	G1489T/V497L	phosphoinositide phospholipase C Plc1	contig_2.1	4809274	4809274	1	*	NA	G	<S4 object of class "DNAStringSet">	658	.	0	0	0	0	0	0	0	0	0	0	0	0	0	0	0	0	0	0	0	0	0	0	0	0	0	0	0	0	0	0	0	0	0	0	0	0
contig_2.1:4814830_C/T	synonymous_variant_fus1		formin Fus1	contig_2.1	4814830	4814830	1	*	NA	C	<S4 object of class "DNAStringSet">	1280	.	0	0	0	0	0	0	0	0	0	0	0	0	0	0	0	0	0	0	0	0	0	0	0	0	0	0	0	0	0	0	0	0	0	0	0	0
contig_2.1:4844416_A/T	5_prime_UTR_variant_mug126		Schizosaccharomyces pombe specific protein	contig_2.1	4844416	4844416	1	*	NA	A	<S4 object of class "DNAStringSet">	1289.67		0	0	0	0	0	0	0	0	0	0	0	0	0	0	0	0	0	0	0	0	0	0	0	0	0	0	0	0	0	0	0	0	0	0	0	0
contig_2.1:4939963_G/A	intergenic			contig_2.1	4939963	4939963	1	*	NA	G	<S4 object of class "DNAStringSet">	1046	.	0	0	0	0	0	0	0	0	0	0	0	0	0	0	0	0	0	0	0	0	0	0	0	0	0	0	0	0	0	0	0	0	0	0	0	0
contig_2.1:5016224_G/A	intron_variant_rmt1		type I protein arginine N-methyltransferase Rmt1	contig_2.1	5016224	5016224	1	*	NA	G	<S4 object of class "DNAStringSet">	1154	.	0	0	1	0	0	0	0	0	0	0	0	0	0	0	0	0	0	0	0	0	0	0	0	0	0	0	0	0	0	0	0	0	0	0	0	0
contig_2.1:5017804_G/T	missense_variant_rmt1	C26A/A9E	type I protein arginine N-methyltransferase Rmt1	contig_2.1	5017804	5017804	1	*	NA	G	<S4 object of class "DNAStringSet">	21663.6	.	0	0	0	1	1	0	0	0	1	0	0	0	0	0	0	0	0	0	1	0	0	0	0	0	0	1	0	1	0	0	0	1	0	0	0	0
contig_2.1:5058459_C/T	synonymous_variant_snt1		Set3 complex subunit Snt1	contig_2.1	5058459	5058459	1	*	NA	C	<S4 object of class "DNAStringSet">	1306	.	0	0	0	0	0	0	0	0	0	0	0	0	0	0	0	0	1	0	0	0	0	0	0	0	0	0	0	0	0	0	0	0	0	0	0	0
contig_2.1:5249047_G/A	missense_variant_vtc2	G1085A/R362H	polyphosphate synthetase, VTC complex subunit Vtc2/3	contig_2.1	5249047	5249047	1	*	NA	G	<S4 object of class "DNAStringSet">	1447	.	0	0	0	0	0	0	0	0	0	0	0	0	0	0	0	0	0	0	0	0	0	0	0	0	0	0	0	0	0	0	0	0	0	0	0	0
contig_2.1:5271467_A/T	SPNCRNA.1065			contig_2.1	5271467	5271467	1	*	NA	A	<S4 object of class "DNAStringSet">	196.67	.	0	0	0	0	0	0	0	0	0	0	0	0	0	0	0	0	0	0	0	0	0	0	0	0	0	0	0	0	0	0	0	0	0	0	0	0
contig_2.1:5375061_G/A	5_prime_UTR_variant_fet5		predicted GTPase with a role in RNA polymerase localization (predicted)	contig_2.1	5375061	5375061	1	*	NA	G	<S4 object of class "DNAStringSet">	2091	.	0	1	0	0	0	0	0	0	0	0	0	0	0	0	0	0	0	0	0	0	0	0	0	0	0	0	0	0	0	0	0	0	0	0	0	0
contig_2.1:5418178_G/T	missense_variant_rcd1	C634A/L212I	RNA-binding protein, CCR4-NOT complex subunit Rcd1	contig_2.1	5418178	5418178	1	*	NA	G	<S4 object of class "DNAStringSet">	1517	.	0	0	0	0	0	0	0	0	0	0	0	0	0	0	0	0	0	0	0	0	0	1	0	0	0	0	0	0	0	0	0	0	0	0	0	0
contig_2.1:5459460_G/A	5_prime_UTR_variant_klf1/SPNCRNA.1084/SPNCRNA.274			contig_2.1	5459460	5459460	1	*	NA	G	<S4 object of class "DNAStringSet">	3507.84	.	0	0	0	0	0	0	0	0	0	0	0	0	0	0	0	0	0	0	0	0	0	0	0	0	0	0	0	0	0	0	0	0	0	0	1	0
contig_2.1:5540280_G/A	3_prime_UTR_variant_SPAC186.05c		Golgi calcium and manganese antiporter Gdt1	contig_2.1	5540280	5540280	1	*	NA	G	<S4 object of class "DNAStringSet">	911	.	0	0	0	0	0	0	0	0	0	0	0	0	0	0	0	0	0	0	0	0	0	0	0	0	0	0	0	0	0	0	0	0	0	0	0	0
contig_2.2:61499_C/T	stop_gained_SPBPB21E7.10	C4T/Q2STOP	Schizosaccharomyces specific protein	contig_2.2	61499	61499	1	*	NA	C	<S4 object of class "DNAStringSet">	2822	.	0	0	0	0	0	0	0	0	0	0	0	0	0	0	0	0	0	0	0	0	0	0	0	0	0	0	0	0	0	0	0	0	0	0	0	0
contig_2.2:158041_G/A	missense_variant_ght4	G487A/A163T	hexose transmembrane transporter Ght4	contig_2.2	158041	158041	1	*	NA	G	<S4 object of class "DNAStringSet">	6364.48	.	0	0	0	0	0	0	0	0	0	0	0	0	0	0	0	0	0	0	0	0	0	0	0	1	0	0	0	0	0	0	0	0	0	0	0	1
contig_2.2:239379_C/T	synonymous_variant_atg2		autophagy associated intermembrane lipid transfer protein Atg2	contig_2.2	239379	239379	1	*	NA	C	<S4 object of class "DNAStringSet">	1248	.	0	0	0	0	0	0	0	0	0	0	0	0	0	0	0	0	0	0	0	0	0	0	0	0	0	0	0	0	0	0	0	0	0	0	0	0
contig_2.2:319307_C/A	missense_variant_SPBC1773.16c		transcription factor, zf-fungal binuclear cluster type(predicted)	contig_2.2	319307	319307	1	*	NA	C	<S4 object of class "DNAStringSet">	1562	.	0	0	0	0	0	0	0	0	0	0	0	0	0	0	0	0	0	0	0	0	0	0	0	0	0	0	0	0	0	0	0	0	0	0	0	0
contig_2.2:671909_G/A	synonymous_variant_pfl3		cell surface glycoprotein, flocculin Pfl3, DIPSY family	contig_2.2	671909	671909	1	*	NA	G	<S4 object of class "DNAStringSet">	275	.	0	0	0	0	0	0	0	0	0	0	0	0	0	0	0	0	0	0	0	0	0	0	0	0	0	0	0	0	0	0	0	0	0	0	0	0
contig_2.2:745705_G/A	intergenic			contig_2.2	745705	745705	1	*	NA	G	<S4 object of class "DNAStringSet">	899	.	0	0	0	0	0	0	0	0	0	0	0	0	0	0	0	0	0	0	0	0	0	0	0	0	0	0	0	0	0	0	0	0	0	0	0	0
contig_2.2:829554_G/A	missense_variant_SPBC530.15c	C1088T/A363V	spermidine family transmembrane transporter	contig_2.2	829554	829554	1	*	NA	G	<S4 object of class "DNAStringSet">	955	.	0	0	0	0	0	0	0	0	0	0	0	0	0	0	0	0	0	0	0	0	0	0	0	0	0	0	0	0	0	0	0	0	0	0	0	0
contig_2.2:854173_A/G	3_prime_UTR_variant_cog2		Golgi transport complex subunit Cog2 (predicted)	contig_2.2	854173	854173	1	*	NA	A	<S4 object of class "DNAStringSet">	948.67	.	0	0	0	0	0	0	0	0	0	0	0	0	0	0	0	0	0	0	0	0	0	0	0	0	0	0	0	0	0	0	0	0	0	0	0	0
contig_2.2:1112309_G/A	3_prime_UTR_variant_erg27		3-keto sterol reductase Erg27 (predicted)	contig_2.2	1112309	1112309	1	*	NA	G	<S4 object of class "DNAStringSet">	1094	.	0	0	0	0	0	0	0	0	0	0	0	0	0	0	0	0	0	0	0	0	0	0	0	0	0	0	0	0	0	0	0	0	0	0	1	0
contig_2.2:1121161_G/A	synonymous_variant_png2		ING family histone acetyltransferase complex PHD-type zinc finger subunit Png2	contig_2.2	1121161	1121161	1	*	NA	G	<S4 object of class "DNAStringSet">	1314	.	0	0	0	0	0	0	0	0	0	0	0	0	0	0	0	0	0	0	0	0	0	0	0	0	0	0	0	0	0	0	0	0	0	0	0	0
contig_2.2:1156883_G/A	intergenic			contig_2.2	1156883	1156883	1	*	NA	G	<S4 object of class "DNAStringSet">	1771.84	.	0	0	0	0	0	0	0	0	0	0	0	0	0	0	0	0	0	0	0	0	0	0	0	0	0	0	0	0	0	0	0	0	0	0	0	0
contig_2.2:1157464_G/A	missense_variant_ade7		phosphoribosylamidoimidazolesuccinocarboxamide synthase, SAICAR synthetase, Ade7	contig_2.2	1157464	1157464	1	*	NA	G	<S4 object of class "DNAStringSet">	1607	.	0	0	0	0	0	0	0	0	0	0	0	0	0	0	0	0	0	0	0	0	0	0	0	0	0	0	0	0	0	0	0	0	0	0	0	0
contig_2.2:1255975_C/T	missense_variant_prf1	G1315A/A439T	RNA polymerase II associated Paf1 complex	contig_2.2	1255975	1255975	1	*	NA	C	<S4 object of class "DNAStringSet">	1494	.	0	0	0	0	0	0	0	0	0	0	0	0	0	0	0	0	0	0	0	0	0	0	0	0	0	0	0	0	0	0	0	0	0	0	0	0
contig_2.2:1255987_C/T	missense_variant_prf1	G1303A/E435K	prf1	contig_2.2	1255987	1255987	1	*	NA	C	<S4 object of class "DNAStringSet">	903	.	0	0	0	0	0	0	0	0	0	0	0	0	0	0	0	0	0	0	0	0	0	0	0	0	0	0	0	0	0	0	0	0	0	0	0	0
contig_2.2:1422621_G/T	missense_variant_drp1	C1289A/T430K	RINT1 family protein	contig_2.2	1422621	1422621	1	*	NA	G	<S4 object of class "DNAStringSet">	1192	.	0	0	0	0	0	0	0	0	0	0	0	0	0	0	0	0	0	0	0	0	0	0	0	0	0	0	0	0	0	0	0	0	0	0	0	0
contig_2.2:1579516_G/A	missense_variant_mdm12	C433T/R145C	ERMES complex subunit Mdm12	contig_2.2	1579516	1579516	1	*	NA	G	<S4 object of class "DNAStringSet">	1113	.	0	0	0	0	0	0	0	0	0	0	0	0	0	0	0	0	0	0	0	0	0	0	1	0	0	0	0	0	0	0	0	0	0	0	0	0
contig_2.2:1596620_C/T	synonymous_variant_rpb1		RNA polymerase II large subunit Rpb1	contig_2.2	1596620	1596620	1	*	NA	C	<S4 object of class "DNAStringSet">	110	.	0	0	0	0	0	0	0	0	0	0	0	0	0	0	0	0	0	0	0	0	0	0	0	0	0	0	0	0	0	0	0	0	0	0	0	0
contig_2.2:1653474_C/T	missense_variant_SPBC21B10.09	G695A/S232N	acetyl-CoA transmembrane transporter (predicted)	contig_2.2	1653474	1653474	1	*	NA	C	<S4 object of class "DNAStringSet">	620	.	0	0	0	0	0	0	0	0	0	0	0	0	0	0	0	0	0	0	0	0	0	0	0	0	0	0	0	0	0	0	0	0	0	0	0	0
contig_2.2:1686913_C/T	missense_variant_mug124	G293A/S98N	Schizosaccharomyces pombe specific protein	contig_2.2	1686913	1686913	1	*	NA	C	<S4 object of class "DNAStringSet">	741	.	0	0	0	0	0	0	0	0	0	0	0	0	0	0	0	0	0	0	0	0	0	0	0	0	0	0	0	0	0	0	0	0	0	0	0	0
contig_2.2:1983694_C/T	missense_variant_SPBC1A4.04	C422T/T141I	Schizosaccharomyces specific protein	contig_2.2	1983694	1983694	1	*	NA	C	<S4 object of class "DNAStringSet">	1033	.	0	0	0	0	0	0	0	0	0	0	0	0	0	0	0	0	0	0	0	0	0	0	0	0	0	0	0	0	0	0	0	0	0	0	0	0
contig_2.2:2032186_G/T	intergenic/SPBTRNAASN.02			contig_2.2	2032186	2032186	1	*	NA	G	<S4 object of class "DNAStringSet">	202	.	0	0	0	0	0	0	0	0	0	0	0	0	0	0	0	0	0	0	0	0	0	0	0	0	0	0	0	0	0	0	0	0	0	0	0	0
contig_2.2:2033393_G/A	3_prime_UTR_variant_qcr1		mitochondrial processing peptidase (MPP) complex beta subunit Mas1 (predicted	contig_2.2	2033393	2033393	1	*	NA	G	<S4 object of class "DNAStringSet">	1496	.	0	0	0	0	0	0	0	0	0	0	0	0	0	0	0	0	0	0	0	0	0	0	0	0	0	0	0	0	0	0	0	0	0	0	0	0
contig_2.2:2036435_C/A	missense_variant_sdh4	C336A/F112L	TIM22 inner membrane protein import complex anchor subunit Tim18	contig_2.2	2036435	2036435	1	*	NA	C	<S4 object of class "DNAStringSet">	724	.	0	0	0	0	0	0	0	0	0	0	0	0	0	0	0	0	0	0	0	0	0	0	0	0	1	0	0	0	0	0	0	0	0	0	0	0
contig_2.2:2072850_C/T	intergenic			contig_2.2	2072850	2072850	1	*	NA	C	<S4 object of class "DNAStringSet">	487	.	0	0	0	0	0	0	0	0	0	0	0	0	0	0	0	0	0	0	0	0	0	0	0	0	0	0	0	0	0	0	0	0	0	0	0	0
contig_2.2:2115424_C/T	intergenic			contig_2.2	2115424	2115424	1	*	NA	C	<S4 object of class "DNAStringSet">	424	.	0	0	0	0	0	0	0	0	0	0	0	0	0	0	0	0	0	0	0	0	0	0	0	0	0	0	0	0	0	0	0	0	0	0	0	0
contig_2.2:2191404_C/T	missense_variant_pyr1		pyruvate carboxylase Pyr1	contig_2.2	2191404	2191404	1	*	NA	C	<S4 object of class "DNAStringSet">	1479	.	0	0	0	0	0	0	0	0	0	0	0	0	0	0	0	0	0	0	0	0	0	0	0	0	0	0	0	0	0	0	0	0	0	0	0	0
contig_2.2:2263055_C/T	missense_variant_sfc6	C842T/T281I	transcription factor TFIIIC complex subunit Sfc6	contig_2.2	2263055	2263055	1	*	NA	C	<S4 object of class "DNAStringSet">	691	.	0	0	0	0	0	0	0	0	0	0	0	0	0	0	0	0	0	0	0	0	0	0	0	0	0	0	0	0	0	0	0	0	0	0	0	0
contig_2.2:2449195_C/T	missense_variant_SPBC12C2.11	G1387A/V463I	glutamine-fructose-6-phosphate transaminase	contig_2.2	2449195	2449195	1	*	NA	C	<S4 object of class "DNAStringSet">	560	.	0	0	0	0	0	0	0	0	0	0	0	0	0	0	0	0	0	1	0	0	0	0	0	0	0	0	0	0	0	0	0	0	0	0	0	0
contig_2.2:2593914_C/T	intergenic			contig_2.2	2593914	2593914	1	*	NA	C	<S4 object of class "DNAStringSet">	912	.	0	0	0	0	0	0	0	0	0	0	0	0	0	0	0	0	0	0	0	0	0	0	0	0	0	0	0	0	0	1	0	0	0	0	0	0
contig_2.2:2598420_C/T	synonymous_variant_mam1		M-factor transmembrane transporter Mam1	contig_2.2	2598420	2598420	1	*	NA	C	<S4 object of class "DNAStringSet">	610	.	0	0	0	0	0	0	0	0	0	0	0	0	0	0	0	0	0	0	0	0	0	0	0	0	0	0	0	0	0	0	0	0	0	0	0	0
contig_2.2:2862045_C/T	3_prime_UTR_variant_mrp7		mitochondrial ribosomal protein subunit L27 (predicted)	contig_2.2	2862045	2862045	1	*	NA	C	<S4 object of class "DNAStringSet">	985	.	0	0	0	0	0	0	0	0	0	0	0	0	0	0	0	0	0	0	0	0	0	0	0	0	0	0	0	0	0	0	0	0	0	0	0	0
contig_2.2:3163710_G/T	missense_variant_iqw1	G448T/V150F	WD repeat protein/Cul4-RING E3 ubiquitin ligase complex	contig_2.2	3163710	3163710	1	*	NA	G	<S4 object of class "DNAStringSet">	1648	.	0	0	0	0	0	0	0	0	0	0	0	0	0	0	0	0	0	0	0	0	0	0	0	0	0	0	0	0	0	0	0	0	0	0	0	0
contig_2.2:3355024_C/T	synonymous_variant_alp1		tubulin specific chaperone cofactor D, Alp1	contig_2.2	3355024	3355024	1	*	NA	C	<S4 object of class "DNAStringSet">	973	.	0	0	0	0	0	0	0	0	0	0	0	0	0	0	0	0	0	0	0	0	0	0	0	0	0	0	0	0	0	0	0	0	0	0	0	0
contig_2.2:3355034_G/A	missense_variant_alp1	C1604T/T535I	tubulin specific chaperone cofactor D, Alp1	contig_2.2	3355034	3355034	1	*	NA	G	<S4 object of class "DNAStringSet">	1014	.	0	0	0	0	0	0	0	0	0	0	0	0	0	0	0	0	0	0	0	0	0	0	0	0	0	0	0	0	0	0	0	0	0	0	0	0
contig_2.2:3362202_C/T	missense_variant_rpl1801		60S ribosomal protein L18	contig_2.2	3362202	3362202	1	*	NA	C	<S4 object of class "DNAStringSet">	947	.	0	0	0	0	0	0	0	0	0	0	0	0	0	0	0	0	0	0	0	0	1	0	0	0	0	0	0	0	0	0	0	0	0	0	0	0
contig_2.2:3491855_G/A	_5_prime_UTR_variant_SPBPB7E8.01		Schizosaccharomyces specific protein, predicted GPI anchor	contig_2.2	3491855	3491855	1	*	NA	G	<S4 object of class "DNAStringSet">	1024	.	0	0	0	0	0	0	0	0	0	0	0	0	0	0	0	0	0	0	0	0	0	0	0	0	0	0	0	0	0	0	0	0	0	0	0	0
contig_2.2:3523705_C/T	intron_variant_ubc15		ubiquitin conjugating enzyme E2	contig_2.2	3523705	3523705	1	*	NA	C	<S4 object of class "DNAStringSet">	1725.54	.	0	0	0	0	0	0	0	0	0	0	0	0	0	0	0	0	0	0	0	0	0	0	0	0	0	0	0	0	0	0	0	0	0	0	0	0
contig_2.2:3545641_G/T	synonymous_variant_noc3		Noc2p-Noc3p complex subunit Noc3	contig_2.2	3545641	3545641	1	*	NA	G	<S4 object of class "DNAStringSet">	1322	.	0	0	0	0	0	0	0	0	0	0	0	0	0	0	0	0	0	0	0	0	0	0	0	0	0	0	0	0	0	0	0	0	0	0	0	0
contig_2.2:3789507_C/T	missense_variant_vps1301	G9095A/G3032D	chorein homolog Vps13a	contig_2.2	3789507	3789507	1	*	NA	C	<S4 object of class "DNAStringSet">	1161	.	0	0	0	0	0	0	0	0	0	0	0	0	0	0	0	0	0	0	0	0	0	0	0	0	0	0	0	0	0	0	0	0	0	0	0	0
contig_2.2:3874849_C/A	snoR61			contig_2.2	3874849	3874849	1	*	NA	C	<S4 object of class "DNAStringSet">	983	.	0	0	0	0	0	0	0	0	0	0	0	0	0	0	0	0	0	0	0	0	0	0	0	0	0	0	0	0	0	0	0	0	0	0	0	0
contig_2.2:3942906_G/A	missense_variant_sec9	C839T/P280L	SNAP-25 homologue, t-SNARE component Sec9	contig_2.2	3942906	3942906	1	*	NA	G	<S4 object of class "DNAStringSet">	1227	.	0	0	0	1	0	0	0	0	0	0	0	0	0	0	0	0	0	0	0	0	0	0	0	0	0	0	0	0	0	0	0	0	0	0	0	0
contig_2.2:4222362_C/T	missense_variant_scs2	G5A/S2N	VAP family protein Scs2	contig_2.2	4222362	4222362	1	*	NA	C	<S4 object of class "DNAStringSet">	773	.	0	0	0	0	0	0	0	0	0	0	0	0	0	0	0	0	0	0	0	0	0	0	0	0	0	0	0	0	0	0	0	0	0	0	0	0
contig_2.2:4233591_C/T	missense_variant_bag101	G194A/G65D	BAG family molecular chaperone regulator Bag101	contig_2.2	4233591	4233591	1	*	NA	C	<S4 object of class "DNAStringSet">	820	.	0	0	0	0	0	0	0	0	0	0	0	0	0	0	0	0	0	0	0	0	0	0	0	0	0	0	0	0	0	0	0	0	0	0	0	0
contig_2.2:4298488_G/A	missense_variant_SPBC16A3.02c	G905A/R302H	mitochondrial conserved protein	contig_2.2	4298488	4298488	1	*	NA	G	<S4 object of class "DNAStringSet">	2393	.	0	0	0	0	0	0	0	0	0	0	0	0	0	0	0	0	0	0	0	0	0	0	0	0	0	0	0	0	0	0	0	0	0	0	0	0
contig_2.2:4388864_C/T	missense_variant_pob1	G2095A/A699T	Boi family protein	contig_2.2	4388864	4388864	1	*	NA	C	<S4 object of class "DNAStringSet">	1551	.	0	0	0	0	0	0	0	0	0	0	0	0	0	0	0	0	0	0	0	0	0	0	0	0	0	0	0	0	0	0	0	0	0	0	0	0
contig_2.2:4389068_C/T	missense_variant_pob1	G1891A/A631T	Boi family protein	contig_2.2	4389068	4389068	1	*	NA	C	<S4 object of class "DNAStringSet">	1348	.	0	0	0	0	0	0	0	0	0	0	0	0	0	0	0	0	0	0	0	0	0	0	0	0	0	0	0	0	0	0	1	0	0	0	0	0
contig_2.2:4480548_C/T	intergenic			contig_2.2	4480548	4480548	1	*	NA	C	<S4 object of class "DNAStringSet">	1897	.	0	0	0	0	0	0	0	0	0	0	0	0	0	0	0	0	0	0	0	0	0	0	0	0	0	0	0	0	0	0	0	0	0	0	0	0
contig_2.2:4482189_G/A	intergenic			contig_2.2	4482189	4482189	1	*	NA	G	<S4 object of class "DNAStringSet">	2707	.	0	0	0	0	0	0	0	0	0	0	0	0	0	0	0	0	0	0	0	0	0	0	0	0	0	0	0	0	0	0	0	0	0	0	0	1
contig_2.2:4533636_C/T	downstream_gene_variant_tlh2			contig_2.2	4533636	4533636	1	*	NA	C	<S4 object of class "DNAStringSet">	313	.	0	0	0	0	0	0	0	0	0	0	0	0	0	0	0	0	0	0	0	0	0	0	0	0	0	0	0	0	0	0	0	0	0	0	0	0
contig_2.3:80665_C/T	missense_variant_SPCC613.01	C119T/S40L	transmembrane transporter (predicted)	contig_2.3	80665	80665	1	*	NA	C	<S4 object of class "DNAStringSet">	1491.67	.	0	0	0	0	0	0	0	0	0	0	0	0	0	0	0	0	0	0	0	0	0	0	0	0	0	0	0	0	0	0	0	0	0	0	0	0
contig_2.3:130582_G/A	missense_variant_pcm1	G652A/G218S	P-TEFb-cap methyltransferase Pcm1	contig_2.3	130582	130582	1	*	NA	G	<S4 object of class "DNAStringSet">	914	.	0	0	0	0	0	0	0	0	0	0	0	0	0	0	0	0	0	0	1	0	0	0	0	0	0	0	0	0	0	0	0	0	0	0	0	0
contig_2.3:171077_C/T	ncRNA1115/1116/458			contig_2.3	171077	171077	1	*	NA	C	<S4 object of class "DNAStringSet">	373	.	0	0	0	0	0	0	0	0	0	0	0	0	0	0	0	0	0	0	0	0	0	0	0	1	0	0	0	0	0	0	0	0	0	0	0	0
contig_2.3:197055_C/T	synonymous_variant_sec6		exocyst complex subunit Sec6	contig_2.3	197055	197055	1	*	NA	C	<S4 object of class "DNAStringSet">	788	.	0	0	0	0	0	0	0	0	0	0	0	0	0	0	0	0	0	0	0	0	0	0	0	0	0	0	0	0	1	0	0	0	0	0	0	0
contig_2.3:227046_G/A	missense_variant_ght8		hexose transmembrane transporter Ght8	contig_2.3	227046	227046	1	*	NA	G	<S4 object of class "DNAStringSet">	1410.84	.	0	0	0	0	0	0	0	0	0	0	0	0	0	0	0	0	0	0	0	0	0	0	0	0	0	0	0	0	0	0	0	0	0	0	0	0
contig_2.3:460651_G/A	missense_variant_phf1	G535A/A179T	PHD finger containing protein Phf1	contig_2.3	460651	460651	1	*	NA	G	<S4 object of class "DNAStringSet">	614	.	0	0	0	0	0	0	0	0	0	0	0	0	0	0	0	0	0	0	0	0	0	0	0	0	0	0	0	0	0	0	0	0	0	0	0	0
contig_2.3:465649_G/A	missense_variant_coq5	G584A/R195Q	C-methyltransferase (predicted)	contig_2.3	465649	465649	1	*	NA	G	<S4 object of class "DNAStringSet">	820	.	0	0	0	0	0	0	0	0	0	0	0	0	0	0	0	0	0	0	0	0	0	0	0	0	0	0	0	0	0	0	0	0	0	0	0	0
contig_2.3:499322_G/A	synonymous_variant_SPCC970.08		inositol polyphosphate kinase	contig_2.3	499322	499322	1	*	NA	G	<S4 object of class "DNAStringSet">	1141	.	0	0	0	0	0	0	0	0	0	0	0	0	0	0	0	0	0	0	0	0	0	0	0	0	0	0	0	0	0	0	0	0	0	0	0	0
contig_2.3:521569_G/A	missense_variant_prp11	G2030A/R677K	ATP-dependent RNA helicase Prp11	contig_2.3	521569	521569	1	*	NA	G	<S4 object of class "DNAStringSet">	369	.	0	0	0	0	0	0	0	0	0	0	0	0	0	0	0	0	0	0	0	0	0	0	0	1	0	0	0	0	0	0	0	0	0	0	0	0
contig_2.3:595166_C/A	missense_variant_SPCC1183.02	C107A/P36H	glutathione S-transferase, translational elongation factor eEF1	contig_2.3	595166	595166	1	*	NA	C	<S4 object of class "DNAStringSet">	398.19	.	0	0	0	0	0	0	0	0	0	0	0	0	0	0	0	0	0	0	0	0	0	0	0	0	1	0	0	0	0	1	0	0	0	0	0	0
contig_2.3:595501_C/T	synonymous_variant_SPCC1183.02		glutathione S-transferase, translational elongation factor eEF1	contig_2.3	595501	595501	1	*	NA	C	<S4 object of class "DNAStringSet">	597.5	.	0	0	0	0	0	0	0	0	0	0	0	0	0	0	0	0	0	0	0	0	0	0	0	1	1	1	0	0	0	1	0	0	0	0	0	0
contig_2.3:595597_T/C	synonymous_variant_SPCC1183.02		glutathione S-transferase, translational elongation factor eEF1	contig_2.3	595597	595597	1	*	NA	T	<S4 object of class "DNAStringSet">	730.54	.	0	0	0	0	0	0	0	0	0	0	0	0	0	0	0	0	0	0	0	0	0	0	0	0	0	0	0	0	0	0	0	0	0	0	0	0
contig_2.3:595601_G/A	missense_variant_SPCC1183.02	G262A/V88I	glutathione S-transferase, translational elongation factor eEF1	contig_2.3	595601	595601	1	*	NA	G	<S4 object of class "DNAStringSet">	4502.04		0	0	0	0	0	0	0	0	0	0	0	0	0	0	0	0	0	0	0	0	0	0	0	1	1	1	1	1	0	1	0	0	1	1	0	1
contig_2.3:595610_G/A	missense_variant_SPCC1183.02	G271A/V91I	glutathione S-transferase, translational elongation factor eEF1	contig_2.3	595610	595610	1	*	NA	G	<S4 object of class "DNAStringSet">	3104.12		0	0	0	0	0	0	0	0	0	0	0	0	0	0	0	0	0	0	0	0	0	0	0	1	0	1	0	1	0	0	0	0	0	0	1	1
contig_2.3:595654_T/C	synonymous_variant_SPCC1183.02		glutathione S-transferase, translational elongation factor eEF1	contig_2.3	595654	595654	1	*	NA	T	<S4 object of class "DNAStringSet">	2137.36	.	0	0	0	0	0	0	0	0	0	0	0	0	0	0	0	0	0	0	0	0	0	0	0	0	0	0	0	0	0	0	0	0	0	0	0	0
contig_2.3:595660_C/T	synonymous_variant_SPCC1183.02		glutathione S-transferase, translational elongation factor eEF1	contig_2.3	595660	595660	1	*	NA	C	<S4 object of class "DNAStringSet">	12138.1	.	0	0	0	0	0	0	0	0	0	1	0	1	1	0	0	1	0	0	1	0	1	0	1	1	1	1	1	1	1	0	0	0	0	1	1	1
contig_2.3:595922_A/G	missense_variant_SPCC1183.02	I195V	glutathione S-transferase, translational elongation factor eEF1	contig_2.3	595922	595922	1	*	NA	A	<S4 object of class "DNAStringSet">	1262.14	.	0	0	0	0	0	0	0	0	0	0	0	0	0	0	0	0	0	0	0	0	0	0	0	0	0	0	0	0	0	0	0	0	0	0	0	0
contig_2.3:902465_C/T	synonymous_variant_mcm4		MCM complex subunit Mcm4/Cdc21	contig_2.3	902465	902465	1	*	NA	C	<S4 object of class "DNAStringSet">	1125	.	0	0	0	0	0	0	0	0	0	0	0	0	0	0	0	0	0	0	0	0	0	0	0	0	0	0	0	0	0	0	0	0	1	0	0	0
contig_2.3:915902_G/A	missense_variant_ada2	C794T/P265L	SAGA complex subunit Ada2	contig_2.3	915902	915902	1	*	NA	G	<S4 object of class "DNAStringSet">	922	.	0	0	0	0	0	0	0	0	0	0	0	0	0	0	0	0	0	0	0	0	0	0	0	0	0	0	0	0	0	0	0	0	1	0	0	0
contig_2.3:935977_G/T	intergenic			contig_2.3	935977	935977	1	*	NA	G	<S4 object of class "DNAStringSet">	663	.	0	0	0	0	0	0	0	0	0	0	0	0	0	0	0	0	0	0	0	0	0	0	0	0	0	0	0	0	0	0	0	0	0	0	0	0
contig_2.3:1287874_G/A	intergenic			contig_2.3	1287874	1287874	1	*	NA	G	<S4 object of class "DNAStringSet">	1484	.	0	0	0	0	0	0	0	0	0	0	0	0	0	0	0	0	0	0	0	0	0	0	0	0	0	0	0	0	0	0	0	0	0	0	0	0
contig_2.3:1293511_C/T	missense_variant_fyu1	C1334T/P445L	UTP-glucose-1-phosphate uridylyltransferase Fyu1	contig_2.3	1293511	1293511	1	*	NA	C	<S4 object of class "DNAStringSet">	921	.	0	0	0	0	0	0	0	0	0	0	0	0	0	0	0	0	0	0	0	0	0	0	0	0	0	0	0	0	0	0	1	0	0	0	0	0
contig_2.3:1302144_G/A	5_prime_UTR_variant_mug150/srk1		Schizosaccharomyces pombe specific protein Mug150	contig_2.3	1302144	1302144	1	*	NA	G	<S4 object of class "DNAStringSet">	1035	.	0	0	0	0	0	0	0	0	0	0	0	0	0	0	0	0	0	0	0	0	0	0	0	0	0	0	0	0	0	0	0	0	0	0	0	0
contig_2.3:1317676_G/A	missense_variant_ade6	G1340A/G447D	phosphoribosylaminoimidazole carboxylase Ade6	contig_2.3	1317676	1317676	1	*	NA	G	<S4 object of class "DNAStringSet">	140	.	0	0	0	0	0	0	0	0	0	0	0	0	0	0	0	0	0	0	0	0	0	0	0	0	0	0	0	0	0	0	0	0	0	0	0	0
contig_2.3:1317739_G/A	missense_variant_ade6	G1403A/G468D	phosphoribosylaminoimidazole carboxylase Ade6	contig_2.3	1317739	1317739	1	*	NA	G	<S4 object of class "DNAStringSet">	1650	.	0	0	0	0	0	0	0	0	0	0	0	0	0	0	0	0	0	0	0	0	0	0	0	0	0	1	0	0	0	0	0	0	0	0	0	0
contig_2.3:1317769_G/A	missense_variant_ade6	G1433A/G478E	phosphoribosylaminoimidazole carboxylase Ade6	contig_2.3	1317769	1317769	1	*	NA	G	<S4 object of class "DNAStringSet">	593.84	.	0	0	0	0	0	0	0	0	0	0	0	0	0	0	0	0	0	0	0	0	0	0	0	0	0	0	0	0	0	0	0	0	0	0	0	0
contig_2.3:1317802_C/T	missense_variant_ade6	C1466T/P489L	phosphoribosylaminoimidazole carboxylase Ade6	contig_2.3	1317802	1317802	1	*	NA	C	<S4 object of class "DNAStringSet">	1556.23	.	1	0	0	0	0	0	0	0	0	0	0	0	0	0	1	0	0	0	0	0	0	0	0	0	0	0	0	0	0	0	0	0	0	0	0	0
contig_2.3:1417102_G/A	start_lost_SPCC622.11	G3A/M1I	LMBR1-like membrane protein	contig_2.3	1417102	1417102	1	*	NA	G	<S4 object of class "DNAStringSet">	1147	.	0	0	0	0	0	0	0	0	0	0	0	0	0	0	0	0	1	0	0	0	0	0	0	0	0	0	0	0	0	0	0	0	0	0	0	0
contig_2.3:1586648_G/T	synonymous_variant_SPCC162.02c		AMP-binding dehydrogenase (predicted)	contig_2.3	1586648	1586648	1	*	NA	G	<S4 object of class "DNAStringSet">	3755.15	.	0	0	0	0	0	0	0	0	0	0	0	0	0	0	0	0	0	0	0	0	0	0	0	1	0	0	0	0	1	0	0	0	0	1	0	1
contig_2.3:1685629_G/A	5_prime_UTR_variant_tef3		translation elongation factor eEF3	contig_2.3	1685629	1685629	1	*	NA	G	<S4 object of class "DNAStringSet">	433	.	0	0	0	0	0	0	0	0	0	0	0	0	0	0	0	0	0	0	0	0	0	0	0	0	0	0	0	0	0	0	0	0	0	0	0	0
contig_2.3:1749130_C/T	missense_variant_cek1	G3520A/A1174T	serine/threonine protein kinase Cek1	contig_2.3	1749130	1749130	1	*	NA	C	<S4 object of class "DNAStringSet">	614	.	0	0	0	0	0	0	0	0	0	0	0	0	0	0	0	0	0	0	0	0	0	0	0	0	0	0	0	0	0	0	0	0	0	0	0	0
contig_2.3:1794229_G/A	missense_variant_cox18	C146T/P49L	mitochondrial inner membrane protein Cox18	contig_2.3	1794229	1794229	1	*	NA	G	<S4 object of class "DNAStringSet">	994	.	0	0	0	0	0	0	0	0	0	0	0	0	0	0	0	0	0	0	0	0	0	0	0	0	0	0	0	0	0	0	0	0	0	0	0	0
contig_2.3:1814800_C/T	synonymous_variant_SPCC285.10c		SPRY domain membrane protein, specificity factor required for ubiquitination Ear1 (predicted)	contig_2.3	1814800	1814800	1	*	NA	C	<S4 object of class "DNAStringSet">	618	.	0	0	0	0	0	0	0	0	0	0	0	0	0	0	0	0	0	0	0	0	0	0	0	0	0	0	0	0	0	0	0	0	0	0	0	0
contig_2.3:1857106_G/T	3_prime_UTR_variant_dfr1		dihydrofolate reductase/ lysophospholipase fusion protein Dfr1	contig_2.3	1857106	1857106	1	*	NA	G	<S4 object of class "DNAStringSet">	929	.	0	0	0	0	0	0	0	0	0	0	0	0	0	0	0	0	0	0	0	0	0	0	0	0	0	0	0	0	0	0	0	0	0	0	0	0
contig_2.3:1871477_C/T	5_prime_UTR_variant_meu10/cbf12		GPI anchored cell surface protein involved in ascospore wall assembly Meu10	contig_2.3	1871477	1871477	1	*	NA	C	<S4 object of class "DNAStringSet">	1661	.	0	0	0	0	0	0	0	0	0	0	0	0	0	0	0	0	0	0	0	0	0	0	0	0	0	0	0	0	0	0	0	0	0	0	0	0
contig_2.3:1997771_C/T	missense_variant_nup186	G1546A/A516T	nucleoporin Nup186	contig_2.3	1997771	1997771	1	*	NA	C	<S4 object of class "DNAStringSet">	1280	.	0	0	0	0	0	0	0	0	0	0	0	0	0	0	0	0	0	0	0	0	0	0	0	0	0	0	0	0	1	0	0	0	0	0	0	0
contig_2.3:2093310_T/C	missense_variant_SPCC576.06c	M161T	mitochondrial tyrosine-tRNA ligase (predicted)	contig_2.3	2093310	2093310	1	*	NA	T	<S4 object of class "DNAStringSet">	736.67	.	0	0	0	0	0	0	0	0	0	0	0	0	0	0	0	0	0	0	0	0	0	0	0	0	0	0	0	0	0	0	0	0	0	0	0	0
contig_2.3:2134854_A/G	synonymous_variant_iah1		isoamyl acetate hydrolytic enzyme Iah1 (predicted)	contig_2.3	2134854	2134854	1	*	NA	A	<S4 object of class "DNAStringSet">	1212.54	.	0	0	0	0	0	0	0	0	0	0	0	0	0	0	0	0	0	0	0	0	0	0	0	0	0	0	0	0	0	0	0	0	0	0	0	0
contig_2.3:2350907_C/T	missense_variant_SPCC70.03c	G1300A/A434T	proline dehydrogenase (predicted)	contig_2.3	2350907	2350907	1	*	NA	C	<S4 object of class "DNAStringSet">	582	.	0	0	0	0	0	0	0	0	0	0	0	0	0	0	0	0	0	0	0	0	0	0	0	0	0	0	0	0	0	0	0	0	0	0	0	0
(Bühler lab internal reference: variants_annotated_notParental_EMStype_1047R_1061R_1063R_1074R_1083R_1183R)
[truncated: 67 more columns]
