# Supplementary material for: An enhancer screen identifies new suppressors of small-RNA-mediated epigenetic gene silencing
Source: PLoS Genet. 2021 Jun 22;17(6):e1009645. doi: 10.1371/journal.pgen.1009645 (PMC8253403; doi:10.1371/journal.pgen.1009645)
Supplement: S2 Table — (XLSX) [file pgen.1009645.s007.xlsx]

## Sheet: Sheet1
S2 Table. List of S. pombe strains used in this study.
			Ref
SPB426	h- leu1-32 ura4-D18 ade6-704 trp1+::ade6+	Fig.5A-C, S5A-B	1
SPB464	h- leu1-32 ura4-D18 ade6-704 trp1+::ade6+ nmt1+::ade6-hp+::natMX	Fig1A, 2E-F, 3E, 4B-C, S1	1
SPB1814	h+ leu1-32 ura4-D18 ade6-704 trp1+::ade6+ nmt1+::ade6-hp+::natMX dcr1D::hphMX	Fig.S1	1
SPB1950	h+ leu1-32 ura4-D18 ade6-704 trp1+::ade6+ nmt1+::ade6-hp+::natMX clr4D::hphMX	Fig.2E, 4B	1
SPB2047	h- leu1-32 ura4-D18 ade6-704 trp1+::ade6+ nmt1+::ade6-hp+::natMX paf1-Q264Stop::Leu2+	Fig.2C-D,4B	1
SPB1973	h- leu1-32 ura4-D18 ade6-704 trp1+::ade6+ paf1-Q264Stop::kanMX	Fig.5A-C	1
SPB2970	h- leu1-32 ura4-D18 ade6-M210 trp1+::ade6+ nmt1+::ade6-hp+::natMX mst2D::kanMX	Fig.1B	2
SPB2971	h+ leu1-32 ura4-D18 ade6-M210 trp1+::ade6+ nmt1+::ade6-hp+::natMX mst2D::kanMX	Fig.1B	2
SPB3040	h? leu1-32 ura4-D18 ade6-M210 trp1+::ade6+ nmt1+::ade6-hp+::natMX mst2D::kanMX 1047F1	Fig.1B, Table S1	3
SPB3049	h? leu1-32 ura4-D18 ade6-M210 trp1+::ade6+ nmt1+::ade6-hp+::natMX mst2D::kanMX 1047F10	Fig.1B, Table S1	3
SPB3050	h? leu1-32 ura4-D18 ade6-M210 trp1+::ade6+ nmt1+::ade6-hp+::natMX mst2D::kanMX 1047F11	Fig.1B, Table S1	3
SPB3051	h? leu1-32 ura4-D18 ade6-M210 trp1+::ade6+ nmt1+::ade6-hp+::natMX mst2D::kanMX 1047F12	Fig.1B, Table S1	3
SPB3052	h? leu1-32 ura4-D18 ade6-M210 trp1+::ade6+ nmt1+::ade6-hp+::natMX mst2D::kanMX 1047F13	Fig.1B, Table S1	3
SPB3053	h? leu1-32 ura4-D18 ade6-M210 trp1+::ade6+ nmt1+::ade6-hp+::natMX mst2D::kanMX 1047F14	Fig.1B, Table S1	3
SPB3054	h? leu1-32 ura4-D18 ade6-M210 trp1+::ade6+ nmt1+::ade6-hp+::natMX mst2D::kanMX 1047F15	Fig.1B, Table S1	3
SPB3055	h? leu1-32 ura4-D18 ade6-M210 trp1+::ade6+ nmt1+::ade6-hp+::natMX mst2D::kanMX 1047F16	Fig.1B, Table S1	3
SPB3056	h? leu1-32 ura4-D18 ade6-M210 trp1+::ade6+ nmt1+::ade6-hp+::natMX mst2D::kanMX 1047F17	Fig.1B, Table S1	3
SPB3057	h? leu1-32 ura4-D18 ade6-M210 trp1+::ade6+ nmt1+::ade6-hp+::natMX mst2D::kanMX 1047F18	Fig.1B, Table S1	3
SPB3058	h? leu1-32 ura4-D18 ade6-M210 trp1+::ade6+ nmt1+::ade6-hp+::natMX mst2D::kanMX 1047F19	Fig.1B, Table S1	3
SPB3041	h? leu1-32 ura4-D18 ade6-M210 trp1+::ade6+ nmt1+::ade6-hp+::natMX mst2D::kanMX 1047F2	Fig.1B, Table S1	3
SPB3059	h? leu1-32 ura4-D18 ade6-M210 trp1+::ade6+ nmt1+::ade6-hp+::natMX mst2D::kanMX 1047F20	Fig.1B, Table S1	3
SPB3060	h? leu1-32 ura4-D18 ade6-M210 trp1+::ade6+ nmt1+::ade6-hp+::natMX mst2D::kanMX 1047F21	Fig.1B, Table S1	3
SPB3061	h? leu1-32 ura4-D18 ade6-M210 trp1+::ade6+ nmt1+::ade6-hp+::natMX mst2D::kanMX 1047F22	Fig.1B, Table S1	3
SPB3042	h? leu1-32 ura4-D18 ade6-M210 trp1+::ade6+ nmt1+::ade6-hp+::natMX mst2D::kanMX 1047F3	Fig.1B, Table S1	3
SPB3043	h? leu1-32 ura4-D18 ade6-M210 trp1+::ade6+ nmt1+::ade6-hp+::natMX mst2D::kanMX 1047F4	Fig.1B, Table S1	3
SPB3044	h? leu1-32 ura4-D18 ade6-M210 trp1+::ade6+ nmt1+::ade6-hp+::natMX mst2D::kanMX 1047F5	Fig.1B, Table S1	3
SPB3046	h? leu1-32 ura4-D18 ade6-M210 trp1+::ade6+ nmt1+::ade6-hp+::natMX mst2D::kanMX 1047F7	Fig.1B, Table S1	3
SPB3047	h? leu1-32 ura4-D18 ade6-M210 trp1+::ade6+ nmt1+::ade6-hp+::natMX mst2D::kanMX 1047F8	Fig.1B, Table S1	3
SPB3048	h? leu1-32 ura4-D18 ade6-M210 trp1+::ade6+ nmt1+::ade6-hp+::natMX mst2D::kanMX 1047F9	Fig.1B, Table S1	3
SPB3089	h? leu1-32 ura4-D18 ade6-M210 trp1+::ade6+ nmt1+::ade6-hp+::natMX mst2D::kanMX 1061F1	Fig.1B, Table S1	3
SPB3098	h? leu1-32 ura4-D18 ade6-M210 trp1+::ade6+ nmt1+::ade6-hp+::natMX mst2D::kanMX 1061F10	Fig.1B, Table S1	3
SPB3099	h? leu1-32 ura4-D18 ade6-M210 trp1+::ade6+ nmt1+::ade6-hp+::natMX mst2D::kanMX 1061F11	Fig.1B, Table S1	3
SPB3100	h? leu1-32 ura4-D18 ade6-M210 trp1+::ade6+ nmt1+::ade6-hp+::natMX mst2D::kanMX 1061F12	Fig.1B, Table S1	3
SPB3101	h? leu1-32 ura4-D18 ade6-M210 trp1+::ade6+ nmt1+::ade6-hp+::natMX mst2D::kanMX 1061F13	Fig.1B, Table S1	3
SPB3102	h? leu1-32 ura4-D18 ade6-M210 trp1+::ade6+ nmt1+::ade6-hp+::natMX mst2D::kanMX 1061F14	Fig.1B, Table S1	3
SPB3103	h? leu1-32 ura4-D18 ade6-M210 trp1+::ade6+ nmt1+::ade6-hp+::natMX mst2D::kanMX 1061F15	Fig.1B, Table S1	3
SPB3104	h? leu1-32 ura4-D18 ade6-M210 trp1+::ade6+ nmt1+::ade6-hp+::natMX mst2D::kanMX 1061F16	Fig.1B, Table S1	3
SPB3105	h? leu1-32 ura4-D18 ade6-M210 trp1+::ade6+ nmt1+::ade6-hp+::natMX mst2D::kanMX 1061F17	Fig.1B, Table S1	3
SPB3106	h? leu1-32 ura4-D18 ade6-M210 trp1+::ade6+ nmt1+::ade6-hp+::natMX mst2D::kanMX 1061F18	Fig.1B, Table S1	3
SPB3107	h? leu1-32 ura4-D18 ade6-M210 trp1+::ade6+ nmt1+::ade6-hp+::natMX mst2D::kanMX 1061F19	Fig.1B, Table S1	3
SPB3090	h? leu1-32 ura4-D18 ade6-M210 trp1+::ade6+ nmt1+::ade6-hp+::natMX mst2D::kanMX 1061F2	Fig.1B, Table S1	3
SPB3108	h? leu1-32 ura4-D18 ade6-M210 trp1+::ade6+ nmt1+::ade6-hp+::natMX mst2D::kanMX 1061F20	Fig.1B, Table S1	3
SPB3109	h? leu1-32 ura4-D18 ade6-M210 trp1+::ade6+ nmt1+::ade6-hp+::natMX mst2D::kanMX 1061F21	Fig.1B, Table S1	3
SPB3110	h? leu1-32 ura4-D18 ade6-M210 trp1+::ade6+ nmt1+::ade6-hp+::natMX mst2D::kanMX 1061F22	Fig.1B, Table S1	3
SPB3091	h? leu1-32 ura4-D18 ade6-M210 trp1+::ade6+ nmt1+::ade6-hp+::natMX mst2D::kanMX 1061F3	Fig.1B, Table S1	3
SPB3092	h? leu1-32 ura4-D18 ade6-M210 trp1+::ade6+ nmt1+::ade6-hp+::natMX mst2D::kanMX 1061F4	Fig.1B, Table S1	3
SPB3093	h? leu1-32 ura4-D18 ade6-M210 trp1+::ade6+ nmt1+::ade6-hp+::natMX mst2D::kanMX 1061F5	Fig.1B, Table S1	3
SPB3094	h? leu1-32 ura4-D18 ade6-M210 trp1+::ade6+ nmt1+::ade6-hp+::natMX mst2D::kanMX 1061F6	Fig.1B, Table S1	3
SPB3095	h? leu1-32 ura4-D18 ade6-M210 trp1+::ade6+ nmt1+::ade6-hp+::natMX mst2D::kanMX 1061F7	Fig.1B, Table S1	3
SPB3096	h? leu1-32 ura4-D18 ade6-M210 trp1+::ade6+ nmt1+::ade6-hp+::natMX mst2D::kanMX 1061F8	Fig.1B, Table S1	3
SPB3097	h? leu1-32 ura4-D18 ade6-M210 trp1+::ade6+ nmt1+::ade6-hp+::natMX mst2D::kanMX 1061F9	Fig.1B, Table S1	3
SPB3062	h? leu1-32 ura4-D18 ade6-M210 trp1+::ade6+ nmt1+::ade6-hp+::natMX mst2D::kanMX 1063F1	Fig.1B, Table S1	3
SPB3071	h? leu1-32 ura4-D18 ade6-M210 trp1+::ade6+ nmt1+::ade6-hp+::natMX mst2D::kanMX 1063F10	Fig.1B, Table S1	3
SPB3072	h? leu1-32 ura4-D18 ade6-M210 trp1+::ade6+ nmt1+::ade6-hp+::natMX mst2D::kanMX 1063F11	Fig.1B, Table S1	3
SPB3073	h? leu1-32 ura4-D18 ade6-M210 trp1+::ade6+ nmt1+::ade6-hp+::natMX mst2D::kanMX 1063F12	Fig.1B, Table S1	3
SPB3074	h? leu1-32 ura4-D18 ade6-M210 trp1+::ade6+ nmt1+::ade6-hp+::natMX mst2D::kanMX 1063F13	Fig.1B, Table S1	3
SPB3075	h? leu1-32 ura4-D18 ade6-M210 trp1+::ade6+ nmt1+::ade6-hp+::natMX mst2D::kanMX 1063F14	Fig.1B, Table S1	3
SPB3076	h? leu1-32 ura4-D18 ade6-M210 trp1+::ade6+ nmt1+::ade6-hp+::natMX mst2D::kanMX 1063F15	Fig.1B, Table S1	3
SPB3077	h? leu1-32 ura4-D18 ade6-M210 trp1+::ade6+ nmt1+::ade6-hp+::natMX mst2D::kanMX 1063F16	Fig.1B, Table S1	3
SPB3078	h? leu1-32 ura4-D18 ade6-M210 trp1+::ade6+ nmt1+::ade6-hp+::natMX mst2D::kanMX 1063F17	Fig.1B, Table S1	3
SPB3079	h? leu1-32 ura4-D18 ade6-M210 trp1+::ade6+ nmt1+::ade6-hp+::natMX mst2D::kanMX 1063F18	Fig.1B, Table S1	3
SPB3080	h? leu1-32 ura4-D18 ade6-M210 trp1+::ade6+ nmt1+::ade6-hp+::natMX mst2D::kanMX 1063F19	Fig.1B, Table S1	3
SPB3063	h? leu1-32 ura4-D18 ade6-M210 trp1+::ade6+ nmt1+::ade6-hp+::natMX mst2D::kanMX 1063F2	Fig.1B, Table S1	3
SPB3081	h? leu1-32 ura4-D18 ade6-M210 trp1+::ade6+ nmt1+::ade6-hp+::natMX mst2D::kanMX 1063F20	Fig.1B, Table S1	3
SPB3082	h? leu1-32 ura4-D18 ade6-M210 trp1+::ade6+ nmt1+::ade6-hp+::natMX mst2D::kanMX 1063F21	Fig.1B, Table S1	3
SPB3083	h? leu1-32 ura4-D18 ade6-M210 trp1+::ade6+ nmt1+::ade6-hp+::natMX mst2D::kanMX 1063F22	Fig.1B, Table S1	3
SPB3084	h? leu1-32 ura4-D18 ade6-M210 trp1+::ade6+ nmt1+::ade6-hp+::natMX mst2D::kanMX 1063F23	Fig.1B, Table S1	3
SPB3045	h? leu1-32 ura4-D18 ade6-M210 trp1+::ade6+ nmt1+::ade6-hp+::natMX mst2D::kanMX 1063F24	Fig.1B, Table S1	3
SPB3064	h? leu1-32 ura4-D18 ade6-M210 trp1+::ade6+ nmt1+::ade6-hp+::natMX mst2D::kanMX 1063F3	Fig.1B, Table S1	3
SPB3065	h? leu1-32 ura4-D18 ade6-M210 trp1+::ade6+ nmt1+::ade6-hp+::natMX mst2D::kanMX 1063F4	Fig.1B, Table S1	3
SPB3066	h? leu1-32 ura4-D18 ade6-M210 trp1+::ade6+ nmt1+::ade6-hp+::natMX mst2D::kanMX 1063F5	Fig.1B, Table S1	3
SPB3067	h? leu1-32 ura4-D18 ade6-M210 trp1+::ade6+ nmt1+::ade6-hp+::natMX mst2D::kanMX 1063F6	Fig.1B, Table S1	3
SPB3068	h? leu1-32 ura4-D18 ade6-M210 trp1+::ade6+ nmt1+::ade6-hp+::natMX mst2D::kanMX 1063F7	Fig.1B, Table S1	3
SPB3069	h? leu1-32 ura4-D18 ade6-M210 trp1+::ade6+ nmt1+::ade6-hp+::natMX mst2D::kanMX 1063F8	Fig.1B, Table S1	3
SPB3070	h? leu1-32 ura4-D18 ade6-M210 trp1+::ade6+ nmt1+::ade6-hp+::natMX mst2D::kanMX 1063F9	Fig.1B, Table S1	3
SPB3111	h? leu1-32 ura4-D18 ade6-M210 trp1+::ade6+ nmt1+::ade6-hp+::natMX mst2D::kanMX 1074F1	Fig.1B, Table S1	3
SPB3125	h? leu1-32 ura4-D18 ade6-M210 trp1+::ade6+ nmt1+::ade6-hp+::natMX mst2D::kanMX 1074F10	Fig.1B, Table S1	3
SPB3126	h? leu1-32 ura4-D18 ade6-M210 trp1+::ade6+ nmt1+::ade6-hp+::natMX mst2D::kanMX 1074F11	Fig.1B, Table S1	3
SPB3127	h? leu1-32 ura4-D18 ade6-M210 trp1+::ade6+ nmt1+::ade6-hp+::natMX mst2D::kanMX 1074F12	Fig.1B, Table S1	3
SPB3128	h? leu1-32 ura4-D18 ade6-M210 trp1+::ade6+ nmt1+::ade6-hp+::natMX mst2D::kanMX 1074F13	Fig.1B, Table S1	3
SPB3129	h? leu1-32 ura4-D18 ade6-M210 trp1+::ade6+ nmt1+::ade6-hp+::natMX mst2D::kanMX 1074F14	Fig.1B, Table S1	3
SPB3131	h? leu1-32 ura4-D18 ade6-M210 trp1+::ade6+ nmt1+::ade6-hp+::natMX mst2D::kanMX 1074F16	Fig.1B, Table S1	3
SPB3132	h? leu1-32 ura4-D18 ade6-M210 trp1+::ade6+ nmt1+::ade6-hp+::natMX mst2D::kanMX 1074F17	Fig.1B, Table S1	3
SPB3133	h? leu1-32 ura4-D18 ade6-M210 trp1+::ade6+ nmt1+::ade6-hp+::natMX mst2D::kanMX 1074F18	Fig.1B, Table S1	3
SPB3134	h? leu1-32 ura4-D18 ade6-M210 trp1+::ade6+ nmt1+::ade6-hp+::natMX mst2D::kanMX 1074F19	Fig.1B, Table S1	3
SPB3112	h? leu1-32 ura4-D18 ade6-M210 trp1+::ade6+ nmt1+::ade6-hp+::natMX mst2D::kanMX 1074F2	Fig.1B, Table S1	3
SPB3135	h? leu1-32 ura4-D18 ade6-M210 trp1+::ade6+ nmt1+::ade6-hp+::natMX mst2D::kanMX 1074F20	Fig.1B, Table S1	3
SPB3113	h? leu1-32 ura4-D18 ade6-M210 trp1+::ade6+ nmt1+::ade6-hp+::natMX mst2D::kanMX 1074F3	Fig.1B, Table S1	3
SPB3114	h? leu1-32 ura4-D18 ade6-M210 trp1+::ade6+ nmt1+::ade6-hp+::natMX mst2D::kanMX 1074F4	Fig.1B, Table S1	3
SPB3120	h? leu1-32 ura4-D18 ade6-M210 trp1+::ade6+ nmt1+::ade6-hp+::natMX mst2D::kanMX 1074F5	Fig.1B, Table S1	3
SPB3121	h? leu1-32 ura4-D18 ade6-M210 trp1+::ade6+ nmt1+::ade6-hp+::natMX mst2D::kanMX 1074F6	Fig.1B, Table S1	3
SPB3122	h? leu1-32 ura4-D18 ade6-M210 trp1+::ade6+ nmt1+::ade6-hp+::natMX mst2D::kanMX 1074F7	Fig.1B, Table S1	3
SPB3123	h? leu1-32 ura4-D18 ade6-M210 trp1+::ade6+ nmt1+::ade6-hp+::natMX mst2D::kanMX 1074F8	Fig.1B, Table S1	3
SPB3124	h? leu1-32 ura4-D18 ade6-M210 trp1+::ade6+ nmt1+::ade6-hp+::natMX mst2D::kanMX 1074F9	Fig.1B, Table S1	3
SPB3138	h? leu1-32 ura4-D18 ade6-M210 trp1+::ade6+ nmt1+::ade6-hp+::natMX mst2D::kanMX 1083F1	Fig.1B, Table S1	3
SPB3147	h? leu1-32 ura4-D18 ade6-M210 trp1+::ade6+ nmt1+::ade6-hp+::natMX mst2D::kanMX 1083F10	Fig.1B, Table S1	3
SPB3130	h? leu1-32 ura4-D18 ade6-M210 trp1+::ade6+ nmt1+::ade6-hp+::natMX mst2D::kanMX 1083F11	Fig.1B, Table S1	3
SPB3149	h? leu1-32 ura4-D18 ade6-M210 trp1+::ade6+ nmt1+::ade6-hp+::natMX mst2D::kanMX 1083F12	Fig.1B, Table S1	3
SPB3150	h? leu1-32 ura4-D18 ade6-M210 trp1+::ade6+ nmt1+::ade6-hp+::natMX mst2D::kanMX 1083F13	Fig.1B, Table S1	3
SPB3151	h? leu1-32 ura4-D18 ade6-M210 trp1+::ade6+ nmt1+::ade6-hp+::natMX mst2D::kanMX 1083F14	Fig.1B, Table S1	3
SPB3152	h? leu1-32 ura4-D18 ade6-M210 trp1+::ade6+ nmt1+::ade6-hp+::natMX mst2D::kanMX 1083F15	Fig.1B, Table S1	3
SPB3139	h? leu1-32 ura4-D18 ade6-M210 trp1+::ade6+ nmt1+::ade6-hp+::natMX mst2D::kanMX 1083F2	Fig.1B, Table S1	3
SPB3140	h? leu1-32 ura4-D18 ade6-M210 trp1+::ade6+ nmt1+::ade6-hp+::natMX mst2D::kanMX 1083F3	Fig.1B, Table S1	3
SPB3141	h? leu1-32 ura4-D18 ade6-M210 trp1+::ade6+ nmt1+::ade6-hp+::natMX mst2D::kanMX 1083F4	Fig.1B, Table S1	3
SPB3142	h? leu1-32 ura4-D18 ade6-M210 trp1+::ade6+ nmt1+::ade6-hp+::natMX mst2D::kanMX 1083F5	Fig.1B, Table S1	3
SPB3143	h? leu1-32 ura4-D18 ade6-M210 trp1+::ade6+ nmt1+::ade6-hp+::natMX mst2D::kanMX 1083F6	Fig.1B, Table S1	3
SPB3144	h? leu1-32 ura4-D18 ade6-M210 trp1+::ade6+ nmt1+::ade6-hp+::natMX mst2D::kanMX 1083F7	Fig.1B, Table S1	3
SPB3145	h? leu1-32 ura4-D18 ade6-M210 trp1+::ade6+ nmt1+::ade6-hp+::natMX mst2D::kanMX 1083F8	Fig.1B, Table S1	3
SPB3146	h? leu1-32 ura4-D18 ade6-M210 trp1+::ade6+ nmt1+::ade6-hp+::natMX mst2D::kanMX 1083F9	Fig.1B, Table S1	3
SPB3191	h? leu1-32 ura4-D18 ade6-M210 trp1+::ade6+ nmt1+::ade6-hp+::natMX mst2D::kanMX 1083F72	Fig.1B, Table S1	3
SPB3198	h? leu1-32 ura4-D18 ade6-M210 trp1+::ade6+ nmt1+::ade6-hp+::natMX mst2D::kanMX 1135F78	Fig.1B, Table S1	3
SPB3484	h- leu1-32 ura4-D18 ade6-M210 trp1+::ade6+ nmt1+::ade6-hp+::natMX yth1-R59C	Fig.1C,2A-F, 4B,S3B-C	3
SPB3492	h- leu1-32 ura4-D18 ade6-M210 trp1+::ade6+ nmt1+::ade6-hp+::natMX yth1-R59C dcr1D::hphMX	Fig.2B,S3C	3
SPB3497	h- leu1-32 ura4-D18 ade6-M210 trp1+::ade6+ nmt1+::ade6-hp+::natMX yth1-R59C clr4D::hphMX	Fig.S3C	3
SPB3637	h- leu1-32 ura4-D18 ade6-704 trp1+::ade6+ yth1-R59C	Fig.2B, 5A-C, S3C, S5A-B	3
SPB4660	h- leu1-32 ade6-M210 ura4-DS/E trp1+::ura4+ yth1+::hphMX	Fig.S3A	3
SPB4661	h- leu1-32 ade6-M210 ura4-DS/E trp1+::ura4+ yth1-R59C::hphMX	Fig.S3A	3
SPB4662	h- leu1-32 ade6-M210 ura4-DS/E trp1+::ura4+ nmt1+::ade6-hp+::natMX yth1+::hphMX	Fig.S3A	3
SPB4663	h- leu1-32 ade6-M210 ura4-DS/E trp1+::ura4+ nmt1+::ade6-hp+::natMX yth1-R59C::hphMX	Fig.S3A	3
SPB3422	h- leu1-32 ura4-D18 ade6-M210 trp1+::ade6+ nmt1+::ade6-hp+::natMX rcd1-L212I	Fig.1C, S1, S2, Table 2	3
SPB3456	h- leu1-32 ura4-D18 ade6-M210 trp1+::ade6+ nmt1+::ade6-hp+::natMX rcd1-L212I dcr1D::hphMX	Fig. S1	3
SPB3408	h- leu1-32 ura4-D18 ade6-M210 trp1+::ade6+ nmt1+::ade6-hp+::natMX pcm1-G218S	Fig.1C, S1, S2, Table 2	3
SPB3454	h- leu1-32 ura4-D18 ade6-M210 trp1+::ade6+ nmt1+::ade6-hp+::natMX pcm1-G218S dcr1D::hphMX	Fig. S1	3
SPB3446	h- leu1-32 ura4-D18 ade6-M210 trp1+::ade6+ nmt1+::ade6-hp+::natMX prp11-R677K	Fig.1C, S1, S2, Table 2	3
SPB3467	h- leu1-32 ura4-D18 ade6-M210 trp1+::ade6+ nmt1+::ade6-hp+::natMX prp11-R677K dcr1D::hphMX	Fig. S1	3
SPB3394	h- leu1-32 ura4-D18 ade6-M210 trp1+::ade6+ nmt1+::ade6-hp+::natMX dbr1-Q277Stop	Fig.1C, S1, S2, Table 2	3
SPB3451	h- leu1-32 ura4-D18 ade6-M210 trp1+::ade6+ nmt1+::ade6-hp+::natMX dbr1-Q277Stop dcr1D::hphMX	Fig. S1	3
SPB3486	h- leu1-32 ura4-D18 ade6-M210 trp1+::ade6+ nmt1+::ade6-hp+::natMX brr2-G2014S	Fig.1C, S1, S2, Table 2	3
SPB3498	h- leu1-32 ura4-D18 ade6-M210 trp1+::ade6+ nmt1+::ade6-hp+::natMX brr2-G2014S dcr1D::hphMX	Fig. S1	3
SPB3222	h- leu1-32 ura4-D18 ade6-M210 trp1+::ade6+ nmt1+::ade6-hp+::natMX dis32-D65N	Fig.1C, S1, S2, Table 2	3
SPB3447	h- leu1-32 ura4-D18 ade6-M210 trp1+::ade6+ nmt1+::ade6-hp+::natMX dis32-D65N dcr1D::hphMX	Fig. S1	3
SPB3404	h- leu1-32 ura4-D18 ade6-M210 trp1+::ade6+ nmt1+::ade6-hp+::natMX upf2-S726I	Fig.1C, S1, S2, Table 2	3
SPB3453	h- leu1-32 ura4-D18 ade6-M210 trp1+::ade6+ nmt1+::ade6-hp+::natMX upf2-S726I dcr1D::hphMX	Fig. S1	3
SPB3429	h- leu1-32 ura4-D18 ade6-M210 trp1+::ade6+ nmt1+::ade6-hp+::natMX med13-D1064N	Fig.1C, S1, S2, Table 2	3
SPB3458	h- leu1-32 ura4-D18 ade6-M210 trp1+::ade6+ nmt1+::ade6-hp+::natMX med13-D1064N dcr1D::hphMX	Fig. S1	3
SPB3473	h- leu1-32 ura4-D18 ade6-M210 trp1+::ade6+ nmt1+::ade6-hp+::natMX crf1-D598N	Fig.1C, S1, S2, Table 2	3
SPB3497	h- leu1-32 ura4-D18 ade6-M210 trp1+::ade6+ nmt1+::ade6-hp+::natMX crf1-D598N dcr1D::hphMX	Fig. S1	3
SPB3433	h- leu1-32 ura4-D18 ade6-M210 trp1+::ade6+ nmt1+::ade6-hp+::natMX SPBC1773.16c-V392F	Fig.1C, S1, S2, Table 2	3
SPB3459	h- leu1-32 ura4-D18 ade6-M210 trp1+::ade6+ nmt1+::ade6-hp+::natMX SPBC1773.16c-V392F dcr1D::hphMX	Fig. S1	3
SPB3401	h- leu1-32 ura4-D18 ade6-M210 trp1+::ade6+ nmt1+::ade6-hp+::natMX ada2-P265L	Fig.1C, S1, S2, Table 2	3
SPB3452	h- leu1-32 ura4-D18 ade6-M210 trp1+::ade6+ nmt1+::ade6-hp+::natMX ada2-P265L dcr1D::hphMX	Fig. S1	3
SPB3386	h- leu1-32 ura4-D18 ade6-M210 trp1+::ade6+ nmt1+::ade6-hp+::natMX msc1-W357Stop	Fig.1C, S1, S2, Table 2	3
SPB3449	h- leu1-32 ura4-D18 ade6-M210 trp1+::ade6+ nmt1+::ade6-hp+::natMX msc1-W357Stop dcr1D::hphMX	Fig. S1	3
SPB3382	h- leu1-32 ura4-D18 ade6-M210 trp1+::ade6+ nmt1+::ade6-hp+::natMX mst1-T397I	Fig.1C, S1, S2, Table 2	3
SPB3448	h- leu1-32 ura4-D18 ade6-M210 trp1+::ade6+ nmt1+::ade6-hp+::natMX mst1-T397I dcr1D::hphMX	Fig. S1	3
SPB3390	h- leu1-32 ura4-D18 ade6-M210 trp1+::ade6+ nmt1+::ade6-hp+::natMX phf1-A179T	Fig.1C, S1, S2, Table 2	3
SPB3450	h- leu1-32 ura4-D18 ade6-M210 trp1+::ade6+ nmt1+::ade6-hp+::natMX phf1-A179T dcr1D::hphMX	Fig. S1	3
SPB3419	h- leu1-32 ura4-D18 ade6-M210 trp1+::ade6+ nmt1+::ade6-hp+::natMX mug124-S98N	Fig.1C, S1, S2, Table 2	3
SPB3455	h- leu1-32 ura4-D18 ade6-M210 trp1+::ade6+ nmt1+::ade6-hp+::natMX mug124-S98N dcr1D::hphMX	Fig. S1	3
SPB3425	h- leu1-32 ura4-D18 ade6-M210 trp1+::ade6+ nmt1+::ade6-hp+::natMX SPBC1A4.04-T141I	Fig.1C, S1, S2, Table 2	3
SPB3457	h- leu1-32 ura4-D18 ade6-M210 trp1+::ade6+ nmt1+::ade6-hp+::natMX SPBC1A4.04-T141I dcr1D::hphMX	Fig. S1	3
SPB3218	h- leu1-32 ura4-D18 ade6-M210 trp1+::ade6+ nmt1+::ade6-hp+::natMX SPBPB21E7.10D::hphMX	Fig.1C, S1, S2, Table 2	3
SPB4556	h- leu1-32 ura4-D18 ade6-M210 trp1+::ade6+ nmt1+::ade6-hp+::natMX SPBPB21E7.10D::hphMX dcr1D::kanMX	Fig. S1	3
SPB3471	h- leu1-32 ura4-D18 ade6-M210 trp1+::ade6+ nmt1+::ade6-hp+::natMX SPAC9G1.08-S53N	Fig.1C, S1, S2, Table 2	3
SPB3496	h- leu1-32 ura4-D18 ade6-M210 trp1+::ade6+ nmt1+::ade6-hp+::natMX SPAC9G1.08-S53N dcr1D::hphMX	Fig. S1	3
SPB3485	h- leu1-32 ura4-D18 ade6-M210 trp1+::ade6+ nmt1+::ade6-hp+::natMX pob1-A699T	Fig.1C, S1, S2, Table 2	3
SPB3494	h- leu1-32 ura4-D18 ade6-M210 trp1+::ade6+ nmt1+::ade6-hp+::natMX pob1-A699T dcr1D::hphMX	Fig. S1	3
SPB3646	h- leu1-32 ura4-D18 ade6-704 trp1+::ade6+ nmt1+::ade6-hp+::natMX yth1D::kanMX p-yth1+/ura4+	Fig.3A	3
SPB3670	h- leu1-32 ura4-D18 ade6-704 trp1+::ade6+ nmt1+::ade6-hp+::natMX yth1D::kanMX p-yth1+/hph+	Fig.3B	3
SPB3671	h- leu1-32 ura4-D18 ade6-704 trp1+::ade6+ nmt1+::ade6-hp+::natMX yth1D::kanMX p-yth1-R59C/hph+	Fig.3B	3
SPB3672	h- leu1-32 ura4-D18 ade6-704 trp1+::ade6+ nmt1+::ade6-hp+::natMX yth1D::kanMX p-yth1-Y74H/hph+	Fig.3B	3
SPB3673	h- leu1-32 ura4-D18 ade6-704 trp1+::ade6+ nmt1+::ade6-hp+::natMX yth1D::kanMX p-yth1-E73K/hph+	Fig.3B	3
SPB3674	h- leu1-32 ura4-D18 ade6-704 trp1+::ade6+ nmt1+::ade6-hp+::natMX yth1D::kanMX p-yth1-Y99H/hph+	Fig.3B	3
SPB3676	h- leu1-32 ura4-D18 ade6-704 trp1+::ade6+ nmt1+::ade6-hp+::natMX yth1D::kanMX p-yth1-K55N/hph+	Fig.3B	3
SPB3677	h- leu1-32 ura4-D18 ade6-704 trp1+::ade6+ nmt1+::ade6-hp+::natMX yth1D::kanMX p-yth1-C91R/hph+	Fig.3B	3
SPB3678	h- leu1-32 ura4-D18 ade6-704 trp1+::ade6+ nmt1+::ade6-hp+::natMX yth1D::kanMX p-yth1-C91Y/hph+	Fig.3B	3
SPB3757	h- leu1-32 ura4-D18 ade6-704 trp1+::ade6+-AAUUAA	Fig.3E, 5A-C, S5A-B	3
SPB3758	h- leu1-32 ura4-D18 ade6-704 trp1+::ade6+-AAUGAA	Fig.3E, 5A-C, S5A-B	3
SPB3759	h- leu1-32 ura4-D18 ade6-704 trp1+::ade6+-AAUCAA	Fig.3E, 5A-C, S5A-B	3
SPB3767	h- leu1-32 ura4-D18 ade6-704 trp1+::ade6+-AAUUAA nmt1+::ade6-hp+::natMX	Fig.3E, S3B,	3
SPB3768	h- leu1-32 ura4-D18 ade6-704 trp1+::ade6+-AAUGAA nmt1+::ade6-hp+::natMX	Fig.3E, S3B,	3
SPB3769	h- leu1-32 ura4-D18 ade6-704 trp1+::ade6+-AAUCAA nmt1+::ade6-hp+::natMX	Fig.3E, S3B,	3
SPB3744	h- leu1-32 ura4-D18 ade6-704 trp1+::ade6+ pfs2+::kanMX	Fig.3F	3
SPB3739	h- leu1-32 ura4-D18 ade6-704 trp1+::ade6+ nmt1+::ade6-hp+::natMX pfs2+::kanMX	Fig.3F	3
SPB3749	h- leu1-32 ura4-D18 ade6-704 trp1+::ade6+ pfs2-F115H::kanMX	Fig.3F, S3D, S5-B	3
SPB3740	h- leu1-32 ura4-D18 ade6-704 trp1+::ade6+ nmt1+::ade6-hp+::natMX pfs2-F115H::kanMX	Fig.3F-G, 4C, S3D	3
SPB4601	h- leu1-32 ura4-D18 ade6-704 trp1+::ade6+ nmt1+::ade6-hp+::natMX pfs2-F115H::kanMX dcr1D::hphMX	Fig.S3D	3
SPB4602	h- leu1-32 ura4-D18 ade6-704 trp1+::ade6+ nmt1+::ade6-hp+::natMX pfs2-F115H::kanMX clr4D::hphMX	Fig.S3D	3
SPB3641	h- leu1-32 ura4-D18 ade6-704 trp1+::ade6+ nmt1+::ade6-hp+::natMX ppn1D::kanMX	Fig.4B-C, S4A-C	3
SPB3642	h- leu1-32 ura4-D18 ade6-704 trp1+::ade6+ ppn1D::kanMX	Fig.5A-C, S4A, S5A-B	3
SPB3686	h- leu1-32 ura4-D18 ade6-704 trp1+::ade6+ nmt1+::ade6-hp+::natMX ppn1D::kanMX dcr1D::hphMX	Fig.S4A	3
SPB3701	h- leu1-32 ura4-D18 ade6-704 trp1+::ade6+ nmt1+::ade6-hp+::natMX ppn1D::kanMX clr4D::hphMX	Fig.S4A	3
SPB3647	h- leu1-32 ura4-D18 ade6-704 trp1+::ade6+ nmt1+::ade6-hp+::natMX dis2D::kanMX	Fig.4B-C, S4A-C	3
SPB3648	h- leu1-32 ura4-D18 ade6-704 trp1+::ade6+ dis2D::kanMX	Fig.5A-C, S4A, S5A-B	3
SPB3704	h- leu1-32 ura4-D18 ade6-704 trp1+::ade6+ nmt1+::ade6-hp+::natMX dis2D::kanMX dcr1D::hphMX	Fig.S4A	3
SPB3703	h- leu1-32 ura4-D18 ade6-704 trp1+::ade6+ nmt1+::ade6-hp+::natMX dis2D::kanMX clr4D::hphMX	Fig.S4A	3
SPB3649	h- leu1-32 ura4-D18 ade6-704 trp1+::ade6+ nmt1+::ade6-hp+::natMX ssu72D::kanMX	Fig.4B-C, S4A-C	3
SPB3650	h- leu1-32 ura4-D18 ade6-704 trp1+::ade6+ ssu72D::kanMX	Fig.5A-C, S4A, S5A-B	3
SPB3707	h- leu1-32 ura4-D18 ade6-704 trp1+::ade6+ nmt1+::ade6-hp+::natMX ssu72D::kanMX dcr1D::hphMX	Fig.S4A	3
SPB3706	h- leu1-32 ura4-D18 ade6-704 trp1+::ade6+ nmt1+::ade6-hp+::natMX ssu72D::kanMX clr4D::hphMX	Fig.S4A	3
SPB3659	h- leu1-32 ura4-D18 ade6-704 trp1+::ade6+ nmt1+::ade6-hp+::natMX swd22D::kanMX	Fig.4B-C, S4A-C	3
SPB3651	h- leu1-32 ura4-D18 ade6-704 trp1+::ade6+ swd22D::kanMX	Fig.5A-C, S4A, S5A-B	3
SPB3710	h- leu1-32 ura4-D18 ade6-704 trp1+::ade6+ nmt1+::ade6-hp+::natMX swd22D::kanMX dcr1D::hphMX	Fig.S4A	3
SPB3709	h- leu1-32 ura4-D18 ade6-704 trp1+::ade6+ nmt1+::ade6-hp+::natMX swd22D::kanMX clr4D::hphMX	Fig.S4A	3
SPB4187	h- leu1-32 ura4-D18 ade6-M210 trp1+::ade6+ nmt1+::ade6-hp+::natMX paf1-G102	Table 1	3
SPB4177	h- leu1-32 ura4-D18 ade6-M210 trp1+::ade6+ nmt1+::ade6-hp+::natMX prf1-E435T	Table 1	3
SPB4190	h- leu1-32 ura4-D18 ade6-704 trp1+::ade6+ nmt1+::ade6-hp+::natMX prf1-A439T	Table 1	3
1	Kowalik, K. M., Shimada, Y., Flury, V., Stadler, M. B., Batki, J., & Bühler, M. (2015). The Paf1 complex represses small-RNA-mediated epigenetic gene silencing. Nature, 520(7546), 248–252. http://doi.org/10.1038/nature14337
2	Flury, V., Georgescu, P. R., Iesmantavicius, V., Shimada, Y., Kuzdere, T., Braun, S., & Bühler, M. (2017). The Histone Acetyltransferase Mst2 Protects Active Chromatin from Epigenetic Silencing by Acetylating the Ubiquitin Ligase Brl1. Mol Cell. 67(2):294-307.e9 http://doi.org/10.1016/j.molcel.2017.05.026
3	this study
