# Supplementary material for: An enhancer screen identifies new suppressors of small-RNA-mediated epigenetic gene silencing
Source: PLoS Genet. 2021 Jun 22;17(6):e1009645. doi: 10.1371/journal.pgen.1009645 (PMC8253403; doi:10.1371/journal.pgen.1009645)
Supplement: S3 Table — (XLSX) [file pgen.1009645.s008.xlsx]

## Sheet: Sheet1
S3 Table. List of plasmids used in this study.
		notes
pFY20	ura4+ low copy number expression plasmid	obtained from Mari K. Davidson
pMB1867	hph+ low copy number expression plasmid
pMB1869	p-yth1+/ura4+	yth1+ ORF together with 5' and 3' reguratoty region
pMB1870	p-yth1+/hph+	yth1+ ORF together with 5' and 3' reguratoty region
pMB1871	p-yth1-R59C/hph+
pMB2071	p-yth1-Y74H/hph+
pMB2072	p-yth1-E73K/hph+
pMB2073	p-yth1-Y99H/hph+
pMB2074	p-yth1-K55N/hph+
pMB2075	p-yth1-C91R/hph+
pMB2076	p-yth1-C91Y/hph+
