# Supplementary material for: An enhancer screen identifies new suppressors of small-RNA-mediated epigenetic gene silencing
Source: PLoS Genet. 2021 Jun 22;17(6):e1009645. doi: 10.1371/journal.pgen.1009645 (PMC8253403; doi:10.1371/journal.pgen.1009645)
Supplement: S4 Table — (XLSX) [file pgen.1009645.s009.xlsx]

## Sheet: Sheet1
S4 Table. List of primers used in this study.
mb566	TCCGTTCCCCTCGAGGTT	adh1+ CDS	forward	Fig.2E
mb567	TCAAGGCACGATAGCAAGTGA	adh1+ CDS	reverse	Fig.2E
mb6586	AAACATTGGCTTACGACGGTCG	ade6+ CDS	forward	Fig.2E, Fig.S5A
mb6587	GAACGAACTTTTCAACATAAAGCG	ade6+ CDS	reverse	Fig.2E, Fig.S5A
mb5410	CTTCACTCTATTGTTCAGATGCC	ade6+ CDS	forward	Fig.5A upper and lower panel
mb13185	TATTTAAAACAAAAAGCAAGCAAAATC	ade6+ terminator	reverse	Fig.5A upper panel
mb4574	TTAATTTTCTTTCAACTGCTTCACAGCAC	ade6+ terminator	reverse	Fig. 5A lower panel
mb13036	CCAGTGAGCAGAGTGACGAGGACTCGAGCTCAAGCTTTTTTTTTTTTTTTTTVN	anchored oligod(T)17VN		Fig.5B
mb7234	GGCTGCTATGGAGAGCTTTATGGAC	ade6+ CDS	forward	Fig.5B
mb13037	CCAGTGAGCAGAGTGACG	anchor sequence	reverse	Fig.5B
mb135	GGCTGATAAATTAGAAAAAGTTGGTTGGAA	ade6+ CDS	forward	Fig.5B
mb13038	GAGGACTCGAGCTCAAGC	anchor sequence	reverse	Fig.5B
mb6584	CGAAAAACAGGTTGTAGGGATCC	ade6+ CDS	forward	Fig.5C primer pair A
mb6585	GAATTTGCTGCATCCAAGATGATGC	ade6+ CDS	reverse	Fig.5C primer pair A
mb6592	CCCTTTTGGCTGCTATGGAGAGC	ade6+ CDS	forward	Fig.5C primer pair B
mb6593	CTATGCAGAATAATTTTTCCAACC	ade6+ CDS	reverse	Fig.5C primer pair B
mb16024	CATAGGCGACCATAGACATAACT	ade6+ terminator	forward	Fig.5C primer pair C
mb16025	GCGTCGCAGCACATTATTC	ade6+ terminator	reverse	Fig.5C primer pair C
mb16030	GGTGAGCAATTCGCAAACG	lys4+ CDS	forward	Fig.5C primer pair D
mb16031	CCACGGGAGAAGTCAATTCAA	lys4+ CDS	reverse	Fig.5C primer pair D
mb16032	ATTGGCTGATGTCCGTACTT	lys4+ CDS	forward	Fig.5C primer pair E
mb16033	AGACGCTTCTTTGGTGATTCT	lys4+ CDS	reverse	Fig.5C primer pair E
mb16036	TGCAATGTTATATCTGGTTGCT	lys4+ terminator	forward	Fig.5C primer pair F
mb16037	GTAATTCCTTGAGCGTGCTAAT	lys4+ terminator	reverse	Fig.5C primer pair F
mb1281	GATCTTCGGATCACTTTGGTCAA	U6 snRNA	forward	Fig.S5A
mb1282	TGTCGCAGTGTCATCCTTGTG	U6 snRNA	reverse	Fig.S5A
mb555	TCCTCATGCTATCATGCGTCTT	act1+ CDS	forward	Fig.S5A
mb556	CCACGCTCCATGAGAATCTTC	act1+ CDS	reverse	Fig.S5A
