# Supplementary material for: An enhancer screen identifies new suppressors of small-RNA-mediated epigenetic gene silencing
Source: PLoS Genet. 2021 Jun 22;17(6):e1009645. doi: 10.1371/journal.pgen.1009645 (PMC8253403; doi:10.1371/journal.pgen.1009645)
Supplement: S1 Data — (XLSX) [file pgen.1009645.s010.xlsx]

## Sheet: Sheet1
		initiation of silencing
		non-white colonies	white colonies	sum	ratio	number of originator colonies	total counted number of colonies
paf1-Q264Stop	SPB2047w	0	505	505	0	6	2547
	SPB2047w	30	283	313	0.1
	SPB2047w	61	271	332	0.18
	SPB2047w	168	537	705	0.24
	SPB2047w	110	309	419	0.26
	SPB2047w	161	112	273	0.59
		non-white colonies	white colonies	sum	ratio	number of originator colonies	total counted number of colonies
yth1-R59C	SPB3484w	392	34	426	0.92	12	4063
	SPB3484w	269	24	293	0.92
	SPB3484w	337	68	405	0.83
	SPB3484w	349	27	376	0.93
	SPB3484w	262	34	296	0.89
	SPB3484w	545	20	565	0.96
	SPB3484w	386	68	454	0.85
	SPB3484w	268	16	284	0.94
	SPB3484w	43	56	99	0.43
	SPB3484w	197	2	199	0.99
	SPB3484w	293	1	294	1
	SPB3484w	370	2	372	0.99
