# Supplementary material for: An enhancer screen identifies new suppressors of small-RNA-mediated epigenetic gene silencing
Source: PLoS Genet. 2021 Jun 22;17(6):e1009645. doi: 10.1371/journal.pgen.1009645 (PMC8253403; doi:10.1371/journal.pgen.1009645)
Supplement: S2 Data — (XLSX) [file pgen.1009645.s011.xlsx]

## Sheet: Sheet1
		maintenance of silencing
		non-white colonies	white colonies	sum	ratio	number of originator colonies	total counted number of colonies
paf1-Q264Stop	SPB2047r	489	12	501	0.98	6	3016
	SPB2047r	259	14	273	0.95
	SPB2047r	592	68	660	0.9
	SPB2047r	419	6	425	0.99
	SPB2047r	574	59	633	0.91
	SPB2047r	513	11	524	0.98
		non-white colonies	white colonies	sum	ratio	number of originator colonies	total counted number of colonies
yth1-R59C	SPB3484r	1189	7	1196	0.99	9	9468
	SPB3484r	1445	74	1519	0.95
	SPB3484r	966	46	1012	0.95
	SPB3484r	1101	4	1105	1
	SPB3484r	690	43	733	0.94
	SPB3484r	1129	236	1365	0.83
	SPB3484r	584	46	630	0.93
	SPB3484r	916	156	1072	0.85
	SPB3484r	800	36	836	0.96
