# Supplementary material for: An enhancer screen identifies new suppressors of small-RNA-mediated epigenetic gene silencing
Source: PLoS Genet. 2021 Jun 22;17(6):e1009645. doi: 10.1371/journal.pgen.1009645 (PMC8253403; doi:10.1371/journal.pgen.1009645)
Supplement: S3 Data — (XLSX) [file pgen.1009645.s012.xlsx]

## Sheet: sum CPF H3K9 ChIP
		ade6
		rep1	rep2	rep3	average	std	std/2		two tailed t-test, unequal variance
wt	SPB464	0.826282	0.775157	1.77059	1.12401	0.560536	0.280268		0.738477
yth1-G59C	SPB3484	3.22319	4.15252	3.73348	3.70306	0.465411	0.232705		0.00973776
clr4D	SPB1950	1	1	1	1	0	0

## Sheet: rep1
Well	Fluor	Target	Content	Sample	Biological Set Name	Cq	Cq Mean	Cq Std. Dev
A04	SYBR	ade6	Unkn-09	SPB464		27.7919	27.7794	0.107634					fold enrichment over clar4D
A05	SYBR	ade6	Unkn-09	SPB464		27.8801	27.7794	0.107634					ade6
A06	SYBR	ade6	Unkn-09	SPB464		27.666	27.7794	0.107634				SPB464	0.826282
C04	SYBR	ade6	Unkn-11	SPB3484		24.1619	24.3701	0.180393				SPB3484	3.22319
C05	SYBR	ade6	Unkn-11	SPB3484		24.4797	24.3701	0.180393				SPB1950	1
C06	SYBR	ade6	Unkn-11	SPB3484		24.4687	24.3701	0.180393
D04	SYBR	ade6	Unkn-16	SPB1950		29.2611	29.0908	0.147712
D05	SYBR	ade6	Unkn-16	SPB1950		28.9978	29.0908	0.147712
D06	SYBR	ade6	Unkn-16	SPB1950		29.0135	29.0908	0.147712
E05	SYBR	adh1	Unkn-17	SPB464		29.6859	29.8134	0.39311
E06	SYBR	adh1	Unkn-17	SPB464		30.2544	29.8134	0.39311
F04	SYBR	adh1	Unkn-17	SPB464		29.4999	29.8134	0.39311
F05	SYBR	adh1	Unkn-19	SPB3484		28.4525	28.3679	0.117404
F06	SYBR	adh1	Unkn-19	SPB3484		28.4174	28.3679	0.117404
G04	SYBR	adh1	Unkn-19	SPB3484		28.2339	28.3679	0.117404
G05	SYBR	adh1	Unkn-24	SPB1950		30.5335	31.4001	0.813175
G06	SYBR	adh1	Unkn-24	SPB1950		31.5202	31.4001	0.813175
H04	SYBR	adh1	Unkn-24	SPB1950		32.1465	31.4001	0.813175

## Sheet: rep2
Well	Fluor	Target	Content	Sample	Biological Set Name	Cq	Cq Mean	Cq Std. Dev	Starting Quantity (SQ)	Log Starting Quantity	SQ Mean	SQ Std. Dev	Set Point	Well Note
													60						fold enrichment over clar4D
A04	SYBR	ade6	Unkn-02	SPB464		28.027	28.0024	0.156993					60						ade6
A05	SYBR	ade6	Unkn-02	SPB464		28.1457	28.0024	0.156993					60					SPB464	0.775157
A06	SYBR	ade6	Unkn-02	SPB464		27.8346	28.0024	0.156993					60					SPB3484	4.15252
C04	SYBR	ade6	Unkn-08	SPB3484		25.3252	25.5696	0.253964					60					SPB1950	1
C05	SYBR	ade6	Unkn-08	SPB3484		25.8322	25.5696	0.253964					60
C06	SYBR	ade6	Unkn-08	SPB3484		25.5512	25.5696	0.253964					60
H04	SYBR	ade6	Unkn-23	SPB1950		27.6695	27.8937	0.196402					60
H05	SYBR	ade6	Unkn-23	SPB1950		28.0356	27.8937	0.196402					60
H06	SYBR	ade6	Unkn-23	SPB1950		27.9759	27.8937	0.196402			0	0	60
													60
A07	SYBR	adh1	Unkn-03	SPB464		29.0229	29.2648	0.329086					60
A08	SYBR	adh1	Unkn-03	SPB464		29.6395	29.2648	0.329086					60
A09	SYBR	adh1	Unkn-03	SPB464		29.132	29.2648	0.329086					60
C07	SYBR	adh1	Unkn-09	SPB3484		29.1587	29.2533	0.366829					60
C08	SYBR	adh1	Unkn-09	SPB3484		28.9431	29.2533	0.366829					60
C09	SYBR	adh1	Unkn-09	SPB3484		29.6582	29.2533	0.366829					60
H07	SYBR	adh1	Unkn-24	SPB1950		29.6643	29.5235	0.1544					60
H08	SYBR	adh1	Unkn-24	SPB1950		29.3584	29.5235	0.1544					60
H09	SYBR	adh1	Unkn-24	SPB1950		29.5477	29.5235	0.1544			0	0	60
													60
													60
													60
													60
													60
													60
													60
													60
													60
											0	0	60
													60
													60
													60
													60
													60
													60
													60
													60
													60
													60
													60
													60
													60
													60
													60
													60
													60
													60
													60
													60
													60
													60
													60
													60
													60
													60
													60
													60
													60
													60
													60
													60
													60
													60
													60
													60
													60
													60
													60
													60
													60
													60
													60
													60
													60

## Sheet: rep3
Well	Fluor	Target	Content	Sample	Biological Set Name	Cq	Cq Mean	Cq Std. Dev	Starting Quantity (SQ)	Log Starting Quantity	SQ Mean	SQ Std. Dev	Set Point	Well Note
A04	SYBR	ade6	Unkn-02	SPB464		26.0006	25.9083	0.181433					60						fold enrichment over clar4D
A05	SYBR	ade6	Unkn-02	SPB464		26.0251	25.9083	0.181433					60						ade6
A06	SYBR	ade6	Unkn-02	SPB464		25.6993	25.9083	0.181433					60					SPB464	1.77059
C04	SYBR	ade6	Unkn-08	SPB3484		23.4263	23.4122	0.0371501					60					SPB3484	3.73348
C05	SYBR	ade6	Unkn-08	SPB3484		23.3701	23.4122	0.0371501					60					SPB1950	1
C06	SYBR	ade6	Unkn-08	SPB3484		23.4402	23.4122	0.0371501			0	0	60
H04	SYBR	ade6	Unkn-23	SPB1950		27.0808	27.2138	0.122654					60
H05	SYBR	ade6	Unkn-23	SPB1950		27.3225	27.2138	0.122654					60
H06	SYBR	ade6	Unkn-23	SPB1950		27.238	27.2138	0.122654					60
													60
A07	SYBR	adh1	Unkn-03	SPB464		28.758	28.7588	0.297452					60
A08	SYBR	adh1	Unkn-03	SPB464		28.4617	28.7588	0.297452					60
A09	SYBR	adh1	Unkn-03	SPB464		29.0566	28.7588	0.297452					60
C07	SYBR	adh1	Unkn-09	SPB3484		27.3718	27.3389	0.0616653			0	0	60
C08	SYBR	adh1	Unkn-09	SPB3484		27.3772	27.3389	0.0616653					60
C09	SYBR	adh1	Unkn-09	SPB3484		27.2678	27.3389	0.0616653					60
H07	SYBR	adh1	Unkn-24	SPB1950		29.1457	29.24	0.0884666					60
H08	SYBR	adh1	Unkn-24	SPB1950		29.253	29.24	0.0884666					60
H09	SYBR	adh1	Unkn-24	SPB1950		29.3212	29.24	0.0884666					60
													60
													60
													60
													60
													60																rep3
													60
													60
													60
													60
													60
													60
													60
													60
													60
													60
