# Supplementary material for: An enhancer screen identifies new suppressors of small-RNA-mediated epigenetic gene silencing
Source: PLoS Genet. 2021 Jun 22;17(6):e1009645. doi: 10.1371/journal.pgen.1009645 (PMC8253403; doi:10.1371/journal.pgen.1009645)
Supplement: S4 Data — (XLSX) [file pgen.1009645.s013.xlsx]

## Sheet: Sheet1
		initiation of silencing
		non-white colonies	white colonies	sum	ratio	number of originator colonies	total counted number of colonies
trp1+::ade6+-AAUAAA	SPB426w	0	157	157	0	10	1734
	SPB426w	0	29	29	0
	SPB426w	0	187	187	0
	SPB426w	0	180	180	0
	SPB426w	0	259	259	0
	SPB426w	0	244	244	0
	SPB426w	0	227	227	0
	SPB426w	0	94	94	0
	SPB426w	0	140	140	0
	SPB426w	0	217	217	0
trp1+::ade6+-AAUUAA	SPB3757w	0	57	57	0	10	1605
	SPB3757w	0	148	148	0
	SPB3757w	0	90	90	0
	SPB3757w	0	80	80	0
	SPB3757w	0	260	260	0
	SPB3757w	0	186	186	0
	SPB3757w	0	261	261	0
	SPB3757w	0	194	194	0
	SPB3757w	0	153	153	0
	SPB3757w	0	176	176	0
trp1+::ade6+-AAUGAA	SPB3758w	0	100	100	0	10	1324
	SPB3758w	0	57	57	0
	SPB3758w	0	70	70	0
	SPB3758w	0	81	81	0
	SPB3758w	0	224	224	0
	SPB3758w	0	176	176	0
	SPB3758w	0	167	167	0
	SPB3758w	0	113	113	0
	SPB3758w	0	153	153	0
	SPB3758w	1	182	183	0.00546448
trp1+::ade6+-AAUCAA	SPB3759w	0	121	121	0	10	1312
	SPB3759w	0	104	104	0
	SPB3759w	0	74	74	0
	SPB3759w	0	81	81	0
	SPB3759w	0	130	130	0
	SPB3759w	0	189	189	0
	SPB3759w	0	198	198	0
	SPB3759w	0	148	148	0
	SPB3759w	0	134	134	0
	SPB3759w	0	133	133	0
trp1+::ade6+-AAUAAA, +ade6-hp	SPB464w	2	181	183	0.010929	10	1957
	SPB464w	0	220	220	0
	SPB464w	0	121	121	0
	SPB464w	7	265	272	0.0257353
	SPB464w	1	170	171	0.00584795
	SPB464w	0	154	154	0
	SPB464w	3	206	209	0.0143541
	SPB464w	2	170	172	0.0116279
	SPB464w	7	187	194	0.0360825
	SPB464w	5	256	261	0.0191571
trp1+::ade6+-AAUUAA, +ade6-hp	SPB3767w	29	169	198	0.146465	8	1790
	SPB3767w	50	212	262	0.19084
	SPB3767w	101	101	202	0.5
	SPB3767w	161	159	320	0.503125
	SPB3767w	81	83	164	0.493902
	SPB3767w	42	159	201	0.208955
	SPB3767w	85	95	180	0.472222
	SPB3767w	68	195	263	0.258555
trp1+::ade6+-AAUGAA, +ade6-hp	SPB3768w	125	149	274	0.456204	10	2314
	SPB3768w	82	113	195	0.420513
	SPB3768w	89	89	178	0.5
	SPB3768w	94	181	275	0.341818
	SPB3768w	170	134	304	0.559211
	SPB3768w	121	107	228	0.530702
	SPB3768w	139	91	230	0.604348
	SPB3768w	91	100	191	0.47644
	SPB3768w	110	133	243	0.452675
	SPB3768w	122	74	196	0.622449
trp1+::ade6+-AAUCAA, +ade6-hp	SPB3769w	78	127	205	0.380488	10	2144
	SPB3769w	89	90	179	0.497207
	SPB3769w	70	126	196	0.357143
	SPB3769w	72	134	206	0.349515
	SPB3769w	219	44	263	0.8327
	SPB3769w	158	68	226	0.699115
	SPB3769w	103	118	221	0.466063
	SPB3769w	184	45	229	0.803493
	SPB3769w	85	85	170	0.5
	SPB3769w	167	82	249	0.670683
