# Supplementary material for: An enhancer screen identifies new suppressors of small-RNA-mediated epigenetic gene silencing
Source: PLoS Genet. 2021 Jun 22;17(6):e1009645. doi: 10.1371/journal.pgen.1009645 (PMC8253403; doi:10.1371/journal.pgen.1009645)
Supplement: S5 Data — (XLSX) [file pgen.1009645.s014.xlsx]

## Sheet: pfs2-F115H_silencing assay
		initiation of silencing
		non-white colony	white colony	total number of colony	ratio
pfs2-F115H	SPB3740w	2	88	90	0.0222222
	SPB3740w	5	62	67	0.0746269
	SPB3740w	5	123	128	0.0390625
	SPB3740w	12	64	76	0.157895
		maintenance of silencing
		non-white colony	white colony	total number of colonies	ratio
pfs2-F115H	SPB3740r	183	1	184	0.994565
	SPB3740r	222	0	222	1
	SPB3740r	154	0	154	1
	SPB3740r	105	0	105	1
