# Supplementary material for: An enhancer screen identifies new suppressors of small-RNA-mediated epigenetic gene silencing
Source: PLoS Genet. 2021 Jun 22;17(6):e1009645. doi: 10.1371/journal.pgen.1009645 (PMC8253403; doi:10.1371/journal.pgen.1009645)
Supplement: S6 Data — (XLSX) [file pgen.1009645.s015.xlsx]

## Sheet: summary
	ade6_B/A
	rep1	rep2	rep3	rep4	average rep1,3,4,5	std	std/2
wt	1.83965	1.44895	1.42503	1.53407	1.56192	0.19097	0.0954849
AAUUAA	1.8711	1.62857	1.51344	1.55005	1.64079	0.160874	0.0804368
AAUGAA	1.62544	1.6449	1.60711	1.21683	1.52357	0.205075	0.102538
AAUCAA	1.65025	1.61248	1.36768	1.5784	1.5522	0.126465	0.0632324
yth1-G59C	1.75107	1.57908	1.45552	1.61201	1.59942	0.121488	0.0607442
ppn1D	1.87147	1.52306	1.28151	1.49325	1.54232	0.244362	0.122181
dis2D	1.84235	1.68805	1.55701	1.47194	1.63984	0.161643	0.0808214
ssu72D	1.71901	1.62338	1.25912	1.43924	1.51019	0.203707	0.101854
swd22D	1.69571	1.49932	1.33916	1.43238	1.49164	0.151069	0.0755343
paf1-Q264Stop	1.76525	1.55731	1.2244	1.5556	1.52564	0.223653	0.111826
	ade6_C/A
	rep1	rep3	rep4	rep5	average rep1,3,4,5	std	std/2
wt	0.000663092	0.000282254	0.000170196	0.000423046	0.000384647	0.000212508	0.000106254
AAUUAA	0.00491984	0.0025236	0.00283868	0.00950079	0.00494573	0.00321743	0.00160872
AAUGAA	0.0101163	0.00320756	0.00426409	3.41719e-05	0.00440554	0.0042102	0.0021051
AAUCAA	0.00802841	0.0031553	0.00529485	0.010334	0.00670313	0.00313633	0.00156817
yth1-G59C	0.0201762	0.00686693	0.0136528	0.0299334	0.0176573	0.00982371	0.00491186
ppn1D	0.00459855	0.000308177	0.00019637	0.000307005	0.00135253	0.00216465	0.00108233
dis2D	0.000642993	0.00109462	0.000605126	0.000686826	0.000757391	0.000227284	0.000113642
ssu72D	0.00162682	0.00108976	0.00107539	0.0014566	0.00131214	0.000274102	0.000137051
swd22D	0.00156968	0.000750943	0.000602761	0.000994421	0.000979452	0.000425327	0.000212664
paf1-Q264Stop	0.000979569	0.000164778	6.34498e-05	0.000213019	0.000355204	0.000420884	0.000210442
	lys4_B/A
	rep1	rep2	rep3	avarage rep1,3,4,5	std	std/2
wt	1.48136	1.61328	1.89521	1.66328	0.18645	0.0932249
AAUUAA	1.56109	1.67044	1.7722	1.66791	0.0878815	0.0439407
AAUGAA	1.67183	1.64591	1.59576	1.63783	0.0338968	0.0169484
AAUCAA	1.77132	1.68507	1.62631	1.69423	0.0594744	0.0297372
yth1-G59C	1.75759	1.7456	1.67387	1.72569	0.0417634	0.0208817
ppn1D	1.58501	1.73813	1.55564	1.62626	0.0953482	0.0476741
dis2D	1.78323	1.63653	1.5423	1.65402	0.098657	0.0493285
ssu72D	1.71254	1.89528	1.37155	1.65979	0.264242	0.132121
swd22D	1.61514	1.91957	1.47818	1.67096	0.223852	0.111926
paf1-Q264Stop	1.59879	1.8266	1.60123	1.67554	0.123891	0.0619453
	lys4_D/A
	rep1	rep2	rep3	average	std	std/2
wt	0.000442639	0.000741783	0.00194858	0.00104434	0.000797258	0.000398629
AAUUAA	0.00029917	0.000269945	0.000641087	0.000403401	0.000206361	0.00010318
AAUGAA	0.000513718	0.000565823	0.000317708	0.00046575	0.000130828	6.54141e-05
AAUCAA	0.000271035	0.00113595	0.00166472	0.0010239	0.000703567	0.000351783
yth1-G59C	0.00629581	0.00243825	0.00348854	0.0040742	0.00199435	0.000997174
ppn1D	0.000575004	0.000509178	0.000495908	0.000526697	4.23579e-05	2.1179e-05
dis2D	0.000810827	0.000463643	0.000599749	0.00062474	0.000174936	8.74678e-05
ssu72D	0.00073825	0.000536055	0.000636044	0.000636783	0.000101099	5.05497e-05
swd22D	0.00145426	0.000611419	0.000841284	0.000968986	0.000435688	0.000217844
paf1-Q264Stop	0.000921281	0.000396742	0.000561611	0.000626545	0.000268231	0.000134115

## Sheet: Rep1_20201113
	Well	Fluor			Target	Content	Sample	Biological Set Name	Cq	Cq Mean	Cq Std. Dev	Starting Quantity (SQ)	Log Starting Quantity	SQ Mean	SQ Std. Dev	Set Point	Well Note
	C11	SYBR														60					ade6_B/A
	E11	SYBR														60				wt	1.83965
	G11	SYBR														60				AAUUAA	1.8711
	C01	SYBR	SPB426	wt	ade6_A	Unkn-41			21.6279	21.6237	0.0059419					60				AAUGAA	1.62544
	D01	SYBR	SPB426	wt	ade6_A	Unkn-41			21.6195	21.6237	0.0059419					60				AAUCAA	1.65025
	C02	SYBR	SPB3757	AAUUAA	ade6_A	Unkn-42			21.9938	22.0446	0.0718126					60				yth1-G59C	1.75107
	D02	SYBR	SPB3757	AAUUAA	ade6_A	Unkn-42			22.0954	22.0446	0.0718126					60				ppn1D	1.87147
	C03	SYBR	SPB3758	AAUGAA	ade6_A	Unkn-43			21.6447	21.6516	0.0096903					60				dis2D	1.84235
	D03	SYBR	SPB3758	AAUGAA	ade6_A	Unkn-43			21.6584	21.6516	0.0096903					60				ssu72D	1.71901
	C04	SYBR	SPB3759	AAUCAA	ade6_A	Unkn-44			21.801	21.7564	0.0630195					60				swd22D	1.69571
	D04	SYBR	SPB3759	AAUCAA	ade6_A	Unkn-44			21.7118	21.7564	0.0630195			0	0	60				paf1-Q264Stop	1.76525
	C05	SYBR	SPB3737	yth1-G59C	ade6_A	Unkn-45			22.2182	22.1908	0.0387959					60					ade6_C/A
	D05	SYBR	SPB3737	yth1-G59C	ade6_A	Unkn-45			22.1633	22.1908	0.0387959					60				wt	0.000663092
	C06	SYBR	SPB3642	ppn1D	ade6_A	Unkn-46			22.1094	22.0642	0.0638306					60				AAUUAA	0.00491984
	D06	SYBR	SPB3642	ppn1D	ade6_A	Unkn-46			22.0191	22.0642	0.0638306					60				AAUGAA	0.0101163
	C07	SYBR	SPB3648	dis2D	ade6_A	Unkn-47			21.7713	21.721	0.0710992					60				AAUCAA	0.00802841
	D07	SYBR	SPB3648	dis2D	ade6_A	Unkn-47			21.6707	21.721	0.0710992					60				yth1-G59C	0.0201762
	C08	SYBR	SPB3650	ssu72D	ade6_A	Unkn-48			21.8253	21.6951	0.184081					60				ppn1D	0.00459855
	D08	SYBR	SPB3650	ssu72D	ade6_A	Unkn-48			21.565	21.6951	0.184081					60				dis2D	0.000642993
	C09	SYBR	SPB3651	swd22D	ade6_A	Unkn-49			22.0444	21.9196	0.176535					60				ssu72D	0.00162682
	D09	SYBR	SPB3651	swd22D	ade6_A	Unkn-49			21.7948	21.9196	0.176535					60				swd22D	0.00156968
	C10	SYBR	SPB1973	paf1-Q264Stop	ade6_A	Unkn-50			22.1754	22.1024	0.103148					60				paf1-Q264Stop	0.000979569
	D10	SYBR	SPB1973	paf1-Q264Stop	ade6_A	Unkn-50			22.0295	22.1024	0.103148					60
	E01	SYBR
	F01	SYBR	SPB426	wt	ade6_B	Unkn-51			20.7611	20.7443	0.0237954					60		1.83965
	E02	SYBR	SPB426	wt	ade6_B	Unkn-51			20.7274	20.7443	0.0237954					60		1.83965
	F02	SYBR	SPB3757	AAUUAA	ade6_B	Unkn-52			20.9716	21.1407	0.239154					60		1.8711
	E03	SYBR	SPB3757	AAUUAA	ade6_B	Unkn-52			21.3098	21.1407	0.239154					60		1.8711
	F03	SYBR	SPB3758	AAUGAA	ade6_B	Unkn-53			20.892	20.9508	0.0830877					60		1.62544
	E04	SYBR	SPB3758	AAUGAA	ade6_B	Unkn-53			21.0095	20.9508	0.0830877					60		1.62544			lys4_B/A
	F04	SYBR	SPB3759	AAUCAA	ade6_B	Unkn-54			21.0189	21.0337	0.0209394					60		1.65025		wt	1.48136
	E05	SYBR	SPB3759	AAUCAA	ade6_B	Unkn-54			21.0485	21.0337	0.0209394					60		1.65025		AAUUAA	1.56109
	F05	SYBR	SPB3737	yth1-G59C	ade6_B	Unkn-55			21.4363	21.3825	0.0759938			0	0	60		1.75107		AAUGAA	1.67183
	E06	SYBR	SPB3737	yth1-G59C	ade6_B	Unkn-55			21.3288	21.3825	0.0759938					60		1.75107		AAUCAA	1.77132
	F06	SYBR	SPB3642	ppn1D	ade6_B	Unkn-56			21.2085	21.1601	0.0684197					60		1.87147		yth1-G59C	1.75759
	E07	SYBR	SPB3642	ppn1D	ade6_B	Unkn-56			21.1117	21.1601	0.0684197					60		1.87147		ppn1D	1.58501
	F07	SYBR	SPB3648	dis2D	ade6_B	Unkn-57			20.9137	20.8395	0.104957					60		1.84235		dis2D	1.78323
	E08	SYBR	SPB3648	dis2D	ade6_B	Unkn-57			20.7653	20.8395	0.104957					60		1.84235		ssu72D	1.71254
	F08	SYBR	SPB3650	ssu72D	ade6_B	Unkn-58			20.8921	20.9136	0.0302876					60		1.71901		swd22D	1.61514
	E09	SYBR	SPB3650	ssu72D	ade6_B	Unkn-58			20.935	20.9136	0.0302876					60		1.71901		paf1-Q264Stop	1.59879
	F09	SYBR	SPB3651	swd22D	ade6_B	Unkn-59			21.1596	21.1577	0.00261313					60		1.69571
	E10	SYBR	SPB3651	swd22D	ade6_B	Unkn-59			21.1559	21.1577	0.00261313					60		1.69571			lys4_D/A
	F10	SYBR	SPB1973	paf1-Q264Stop	ade6_B	Unkn-60			21.2889	21.2826	0.00898197					60		1.76525		wt	0.000442639
	G01	SYBR	SPB1973	paf1-Q264Stop	ade6_B	Unkn-60			21.2762	21.2826	0.00898197					60		1.76525		AAUUAA	0.00029917
																				AAUGAA	0.000513718
	H01	SYBR	SPB426	wt	ade6_C	Unkn-61			31.3539	32.1822	1.17132					60		0.000663092		AAUCAA	0.000271035
	G02	SYBR	SPB426	wt	ade6_C	Unkn-61			33.0104	32.1822	1.17132					60		0.000663092		yth1-G59C	0.00629581
	H02	SYBR	SPB3757	AAUUAA	ade6_C	Unkn-62			29.8916	29.7118	0.254279					60		0.00491984		ppn1D	0.000575004
	G03	SYBR	SPB3757	AAUUAA	ade6_C	Unkn-62			29.532	29.7118	0.254279					60		0.00491984		dis2D	0.000810827
	H03	SYBR	SPB3758	AAUGAA	ade6_C	Unkn-63			28.2251	28.2788	0.0758393					60		0.0101163		ssu72D	0.00073825
	G04	SYBR	SPB3758	AAUGAA	ade6_C	Unkn-63			28.3324	28.2788	0.0758393					60		0.0101163		swd22D	0.00145426
	H04	SYBR	SPB3759	AAUCAA	ade6_C	Unkn-64			28.5096	28.7171	0.293476					60		0.00802841		paf1-Q264Stop	0.000921281
	G05	SYBR	SPB3759	AAUCAA	ade6_C	Unkn-64			28.9246	28.7171	0.293476					60		0.00802841
	H05	SYBR	SPB3737	yth1-G59C	ade6_C	Unkn-65			27.82	27.822	0.00274685					60		0.0201762
	G06	SYBR	SPB3737	yth1-G59C	ade6_C	Unkn-65			27.8239	27.822	0.00274685			0	0	60		0.0201762
	H06	SYBR	SPB3642	ppn1D	ade6_C	Unkn-66			29.7096	29.8289	0.168685					60		0.00459855
	G07	SYBR	SPB3642	ppn1D	ade6_C	Unkn-66			29.9481	29.8289	0.168685					60		0.00459855
	H07	SYBR	SPB3648	dis2D	ade6_C	Unkn-67			32.3979	32.3239	0.104576					60		0.000642993
	G08	SYBR	SPB3648	dis2D	ade6_C	Unkn-67			32.25	32.3239	0.104576					60		0.000642993
	H08	SYBR	SPB3650	ssu72D	ade6_C	Unkn-68			30.8101	30.9589	0.2104					60		0.00162682
	G09	SYBR	SPB3650	ssu72D	ade6_C	Unkn-68			31.1076	30.9589	0.2104					60		0.00162682
	H09	SYBR	SPB3651	swd22D	ade6_C	Unkn-69			31.2907	31.2349	0.0788261					60		0.00156968
	G10	SYBR	SPB3651	swd22D	ade6_C	Unkn-69			31.1792	31.2349	0.0788261					60		0.00156968
	H10	SYBR	SPB1973	paf1-Q264Stop	ade6_C	Unkn-70			31.7884	32.098	0.437796					60		0.000979569
			SPB1973	paf1-Q264Stop	ade6_C	Unkn-70			32.4076	32.098	0.437796					60		0.000979569
	A11	SYBR
	C11	SYBR	SPB426	wt	lys4_D	Unkn-01			19.3578	19.3177	0.0567045
	E11	SYBR	SPB426	wt	lys4_D	Unkn-01			19.2776	19.3177	0.0567045
	G11	SYBR	SPB3757	AAUUAA	lys4_D	Unkn-02			19.6365	19.5961	0.0571185
	A01	SYBR	SPB3757	AAUUAA	lys4_D	Unkn-02			19.5558	19.5961	0.0571185
	B01	SYBR	SPB3758	AAUGAA	lys4_D	Unkn-03			19.5438	19.4349	0.153906
	A02	SYBR	SPB3758	AAUGAA	lys4_D	Unkn-03			19.3261	19.4349	0.153906
	B02	SYBR	SPB3759	AAUCAA	lys4_D	Unkn-04			19.7609	19.5806	0.254975
	A03	SYBR	SPB3759	AAUCAA	lys4_D	Unkn-04			19.4003	19.5806	0.254975
	B03	SYBR	SPB3737	yth1-G59C	lys4_D	Unkn-05			20.173	20.1434	0.0419161
	A04	SYBR	SPB3737	yth1-G59C	lys4_D	Unkn-05			20.1137	20.1434	0.0419161
	B04	SYBR	SPB3642	ppn1D	lys4_D	Unkn-06			19.9524	19.9281	0.0343516
	A05	SYBR	SPB3642	ppn1D	lys4_D	Unkn-06			19.9039	19.9281	0.0343516
	B05	SYBR	SPB3648	dis2D	lys4_D	Unkn-07			19.4565	19.5467	0.127554
	A06	SYBR	SPB3648	dis2D	lys4_D	Unkn-07			19.6369	19.5467	0.127554
	B06	SYBR	SPB3650	ssu72D	lys4_D	Unkn-08			19.7266	19.7235	0.00436169
	A07	SYBR	SPB3650	ssu72D	lys4_D	Unkn-08			19.7205	19.7235	0.00436169
	B07	SYBR	SPB3651	swd22D	lys4_D	Unkn-09			20.0625	19.985	0.109611
	A08	SYBR	SPB3651	swd22D	lys4_D	Unkn-09			19.9075	19.985	0.109611
	B08	SYBR	SPB1973	paf1-Q264Stop	lys4_D	Unkn-10			20.1783	20.0496	0.182079
	A09	SYBR	SPB1973	paf1-Q264Stop	lys4_D	Unkn-10			19.9208	20.0496	0.182079
	B09	SYBR
	A10	SYBR	SPB426	wt	lys4_E	Unkn-11			18.7144	18.7508	0.0514026							1.48136
	B10	SYBR	SPB426	wt	lys4_E	Unkn-11			18.7871	18.7508	0.0514026							1.48136
	C01	SYBR	SPB3757	AAUUAA	lys4_E	Unkn-12			18.8397	18.9536	0.161069							1.56109
			SPB3757	AAUUAA	lys4_E	Unkn-12			19.0675	18.9536	0.161069							1.56109
	D01	SYBR	SPB3758	AAUGAA	lys4_E	Unkn-13			18.6328	18.6935	0.0858315							1.67183
	C02	SYBR	SPB3758	AAUGAA	lys4_E	Unkn-13			18.7542	18.6935	0.0858315							1.67183
	D02	SYBR	SPB3759	AAUCAA	lys4_E	Unkn-14			18.7011	18.7557	0.0773185							1.77132
	C03	SYBR	SPB3759	AAUCAA	lys4_E	Unkn-14			18.8104	18.7557	0.0773185							1.77132
	D03	SYBR	SPB3737	yth1-G59C	lys4_E	Unkn-15			19.3336	19.3298	0.00535354							1.75759
	C04	SYBR	SPB3737	yth1-G59C	lys4_E	Unkn-15			19.326	19.3298	0.00535354							1.75759
	D04	SYBR	SPB3642	ppn1D	lys4_E	Unkn-16			19.2631	19.2637	0.000772324							1.58501
	C05	SYBR	SPB3642	ppn1D	lys4_E	Unkn-16			19.2642	19.2637	0.000772324							1.58501
	D05	SYBR	SPB3648	dis2D	lys4_E	Unkn-17			18.7057	18.7122	0.00910461							1.78323
	C06	SYBR	SPB3648	dis2D	lys4_E	Unkn-17			18.7186	18.7122	0.00910461							1.78323
	D06	SYBR	SPB3650	ssu72D	lys4_E	Unkn-18			19.0219	18.9474	0.105327							1.71254
	C07	SYBR	SPB3650	ssu72D	lys4_E	Unkn-18			18.8729	18.9474	0.105327							1.71254
	D07	SYBR	SPB3651	swd22D	lys4_E	Unkn-19			19.3149	19.2933	0.030539							1.61514
	C08	SYBR	SPB3651	swd22D	lys4_E	Unkn-19			19.2717	19.2933	0.030539							1.61514
	D08	SYBR	SPB1973	paf1-Q264Stop	lys4_E	Unkn-20			19.466	19.3726	0.132013							1.59879
	C09	SYBR	SPB1973	paf1-Q264Stop	lys4_E	Unkn-20			19.2793	19.3726	0.132013							1.59879
	D09	SYBR
	C10	SYBR	SPB426	wt	lys4_F	Unkn-31			30.2747	30.4593	0.26097							0.000442639
	D10	SYBR	SPB426	wt	lys4_F	Unkn-31			30.6438	30.4593	0.26097							0.000442639
	E01	SYBR	SPB3757	AAUUAA	lys4_F	Unkn-32			31.033	31.3029	0.381654							0.00029917
			SPB3757	AAUUAA	lys4_F	Unkn-32			31.5728	31.3029	0.381654							0.00029917
	F01	SYBR	SPB3758	AAUGAA	lys4_F	Unkn-33			29.7315	30.3617	0.891218							0.000513718
	E02	SYBR	SPB3758	AAUGAA	lys4_F	Unkn-33			30.9919	30.3617	0.891218							0.000513718
	F02	SYBR	SPB3759	AAUCAA	lys4_F	Unkn-34			31.1442	31.4298	0.403943							0.000271035
	E03	SYBR	SPB3759	AAUCAA	lys4_F	Unkn-34			31.7154	31.4298	0.403943							0.000271035
	F03	SYBR	SPB3737	yth1-G59C	lys4_F	Unkn-35			27.1637	27.4548	0.411605							0.00629581
	E04	SYBR	SPB3737	yth1-G59C	lys4_F	Unkn-35			27.7458	27.4548	0.411605							0.00629581
	F04	SYBR	SPB3642	ppn1D	lys4_F	Unkn-36			30.2691	30.6923	0.598517							0.000575004
	E05	SYBR	SPB3642	ppn1D	lys4_F	Unkn-36			31.1155	30.6923	0.598517							0.000575004
	F05	SYBR	SPB3648	dis2D	lys4_F	Unkn-37			28.9517	29.815	1.22081							0.000810827
	E06	SYBR	SPB3648	dis2D	lys4_F	Unkn-37			30.6782	29.815	1.22081							0.000810827
	F06	SYBR	SPB3650	ssu72D	lys4_F	Unkn-38			29.6825	30.1271	0.628896							0.00073825
	E07	SYBR	SPB3650	ssu72D	lys4_F	Unkn-38			30.5718	30.1271	0.628896							0.00073825
	F07	SYBR	SPB3651	swd22D	lys4_F	Unkn-39			29.4293	29.4105	0.0266211							0.00145426
	E08	SYBR	SPB3651	swd22D	lys4_F	Unkn-39			29.3916	29.4105	0.0266211							0.00145426
	F08	SYBR	SPB1973	paf1-Q264Stop	lys4_F	Unkn-40			30.7136	30.1337	0.820121							0.000921281
	E09	SYBR	SPB1973	paf1-Q264Stop	lys4_F	Unkn-40			29.5537	30.1337	0.820121							0.000921281
	F09	SYBR
	E10	SYBR
	F10	SYBR
	G01	SYBR
	H01	SYBR
	G02	SYBR
	H02	SYBR
	G03	SYBR
	H03	SYBR
	G04	SYBR
	H04	SYBR
	G05	SYBR
	H05	SYBR
	G06	SYBR
	H06	SYBR
	G07	SYBR
	H07	SYBR
	G08	SYBR
	H08	SYBR
	G09	SYBR
	H09	SYBR
	G10	SYBR
	H10	SYBR

## Sheet: Rep2
			Well	Fluor	Target	Content	Sample	Biological Set Name	Cq	Cq Mean	Cq Std. Dev
	SPB426	wt	G01	SYBR	lys4_D	Unkn	RNA			0	0
	SPB3757	AAUUAA	G02	SYBR	lys4_D	Unkn	RNA			0	0
	SPB3758	AAUGAA	G03	SYBR	lys4_D	Unkn	RNA			0	0
	SPB3759	AAUCAA	G04	SYBR	lys4_D	Unkn	RNA			0	0
	SPB3737	yth1-G59C	G05	SYBR	lys4_D	Unkn	RNA			0	0
	SPB3642	ppn1D	G06	SYBR	lys4_D	Unkn	RNA			0	0
	SPB3648	dis2D	G07	SYBR	lys4_D	Unkn	RNA			0	0
	SPB3650	ssu72D	G08	SYBR	lys4_D	Unkn	RNA			0	0
	SPB3651	swd22D	G09	SYBR	lys4_D	Unkn	RNA			0	0
	SPB1973	paf1-Q264Stop	G10	SYBR	lys4_D	Unkn	RNA			0	0
												lys4 E/D			lys4 E/D
	SPB426	wt	A01	SYBR	lys4_E	Unkn-01			18.5277	18.4902	0.0530255	1.61328		wt	1.61328
	SPB426	wt	B01	SYBR	lys4_E	Unkn-01			18.4527	18.4902	0.0530255	1.61328		AAUUAA	1.67044
	SPB3757	AAUUAA	A02	SYBR	lys4_E	Unkn-02			18.2756	18.2698	0.00820538	1.67044		AAUGAA	1.64591
	SPB3757	AAUUAA	B02	SYBR	lys4_E	Unkn-02			18.264	18.2698	0.00820538	1.67044		AAUCAA	1.68507
	SPB3758	AAUGAA	A03	SYBR	lys4_E	Unkn-03			18.355	18.3335	0.0304299	1.64591		yth1-G59C	1.7456
	SPB3758	AAUGAA	B03	SYBR	lys4_E	Unkn-03			18.312	18.3335	0.0304299	1.64591		ppn1D	1.73813
	SPB3759	AAUCAA	A04	SYBR	lys4_E	Unkn-04			18.2556	18.2974	0.0591627	1.68507		dis2D	1.63653
	SPB3759	AAUCAA	B04	SYBR	lys4_E	Unkn-04			18.3392	18.2974	0.0591627	1.68507		ssu72D	1.89528
	SPB3737	yth1-G59C	A05	SYBR	lys4_E	Unkn-05			18.7086	18.6994	0.0130165	1.7456		swd22D	1.91957
	SPB3737	yth1-G59C	B05	SYBR	lys4_E	Unkn-05			18.6902	18.6994	0.0130165	1.7456		paf1-Q264Stop	1.8266
	SPB3642	ppn1D	A06	SYBR	lys4_E	Unkn-06			18.6237	18.6649	0.0583024	1.73813
	SPB3642	ppn1D	B06	SYBR	lys4_E	Unkn-06			18.7061	18.6649	0.0583024	1.73813			lys4 F/D
	SPB3648	dis2D	A07	SYBR	lys4_E	Unkn-07			18.2009	18.2645	0.0900359	1.63653		wt	0.000741783
	SPB3648	dis2D	B07	SYBR	lys4_E	Unkn-07			18.3282	18.2645	0.0900359	1.63653		AAUUAA	0.000269945
	SPB3650	ssu72D	A08	SYBR	lys4_E	Unkn-08			18.5046	18.4849	0.0278401	1.89528		AAUGAA	0.000565823
	SPB3650	ssu72D	B08	SYBR	lys4_E	Unkn-08			18.4652	18.4849	0.0278401	1.89528		AAUCAA	0.00113595
	SPB3651	swd22D	A09	SYBR	lys4_E	Unkn-09			18.2321	18.1719	0.0852111	1.91957		yth1-G59C	0.00243825
	SPB3651	swd22D	B09	SYBR	lys4_E	Unkn-09			18.1116	18.1719	0.0852111	1.91957		ppn1D	0.000509178
	SPB1973	paf1-Q264Stop	A10	SYBR	lys4_E	Unkn-10			18.8198	18.7153	0.14773	1.8266		dis2D	0.000463643
	SPB1973	paf1-Q264Stop	B10	SYBR	lys4_E	Unkn-10			18.6108	18.7153	0.14773	1.8266		ssu72D	0.000536055
												lys4 F/D		swd22D	0.000611419
	SPB426	wt	C01	SYBR	lys4_F	Unkn-11			30.045	29.5769	0.661901	0.000741783		paf1-Q264Stop	0.000396742
	SPB426	wt	D01	SYBR	lys4_F	Unkn-11			29.1089	29.5769	0.661901	0.000741783
	SPB3757	AAUUAA	C02	SYBR	lys4_F	Unkn-12			31.846	30.8651	1.3872	0.000269945
	SPB3757	AAUUAA	D02	SYBR	lys4_F	Unkn-12			29.8842	30.8651	1.3872	0.000269945
	SPB3758	AAUGAA	C03	SYBR	lys4_F	Unkn-13			30.0244	29.8397	0.261137	0.000565823
	SPB3758	AAUGAA	D03	SYBR	lys4_F	Unkn-13			29.6551	29.8397	0.261137	0.000565823
	SPB3759	AAUCAA	C04	SYBR	lys4_F	Unkn-14			28.0724	28.8321	1.0743	0.00113595
	SPB3759	AAUCAA	D04	SYBR	lys4_F	Unkn-14			29.5917	28.8321	1.0743	0.00113595
	SPB3737	yth1-G59C	C05	SYBR	lys4_F	Unkn-15			28.0917	28.1831	0.129217	0.00243825
	SPB3737	yth1-G59C	D05	SYBR	lys4_F	Unkn-15			28.2745	28.1831	0.129217	0.00243825
	SPB3642	ppn1D	C06	SYBR	lys4_F	Unkn-16			30.6448	30.402	0.343344	0.000509178
	SPB3642	ppn1D	D06	SYBR	lys4_F	Unkn-16			30.1592	30.402	0.343344	0.000509178
	SPB3648	dis2D	C07	SYBR	lys4_F	Unkn-17			30.5131	30.0499	0.655155	0.000463643
	SPB3648	dis2D	D07	SYBR	lys4_F	Unkn-17			29.5866	30.0499	0.655155	0.000463643
	SPB3650	ssu72D	C08	SYBR	lys4_F	Unkn-18			30.7422	30.2727	0.664034	0.000536055
	SPB3650	ssu72D	D08	SYBR	lys4_F	Unkn-18			29.8031	30.2727	0.664034	0.000536055
	SPB3651	swd22D	C09	SYBR	lys4_F	Unkn-19			29.9797	29.7882	0.270816	0.000611419
	SPB3651	swd22D	D09	SYBR	lys4_F	Unkn-19			29.5967	29.7882	0.270816	0.000611419
	SPB1973	paf1-Q264Stop	C10	SYBR	lys4_F	Unkn-20			31.0883	30.884	0.288899	0.000396742
	SPB1973	paf1-Q264Stop	D10	SYBR	lys4_F	Unkn-20			30.6797	30.884	0.288899	0.000396742
	SPB426	wt	E01	SYBR	lys4_D	Unkn-21	wt		19.0543	19.1802	0.178095
	SPB426	wt	F01	SYBR	lys4_D	Unkn-21			19.3061	19.1802	0.178095
	SPB3757	AAUUAA	E02	SYBR	lys4_D	Unkn-22	AAUUAA		18.9319	19.01	0.110581
	SPB3757	AAUUAA	F02	SYBR	lys4_D	Unkn-22			19.0882	19.01	0.110581
	SPB3758	AAUGAA	E03	SYBR	lys4_D	Unkn-23	AAUGAA		18.9962	19.0524	0.0794422
	SPB3758	AAUGAA	F03	SYBR	lys4_D	Unkn-23			19.1085	19.0524	0.0794422
	SPB3759	AAUCAA	E04	SYBR	lys4_D	Unkn-24	AAUCAA		18.966	19.0502	0.119002
	SPB3759	AAUCAA	F04	SYBR	lys4_D	Unkn-24			19.1343	19.0502	0.119002
	SPB3737	yth1-G59C	E05	SYBR	lys4_D	Unkn-25	yth1-G59C		19.4026	19.5032	0.142266
	SPB3737	yth1-G59C	F05	SYBR	lys4_D	Unkn-25			19.6038	19.5032	0.142266
	SPB3642	ppn1D	E06	SYBR	lys4_D	Unkn-26	ppn1D		19.3475	19.4624	0.162489
	SPB3642	ppn1D	F06	SYBR	lys4_D	Unkn-26			19.5773	19.4624	0.162489
	SPB3648	dis2D	E07	SYBR	lys4_D	Unkn-27	dis2D		18.9224	18.9752	0.0747027
	SPB3648	dis2D	F07	SYBR	lys4_D	Unkn-27			19.028	18.9752	0.0747027
	SPB3650	ssu72D	E08	SYBR	lys4_D	Unkn-28	ssu72D		19.2835	19.4073	0.175204
	SPB3650	ssu72D	F08	SYBR	lys4_D	Unkn-28			19.5312	19.4073	0.175204
	SPB3651	swd22D	E09	SYBR	lys4_D	Unkn-29	swd22D		19.1173	19.1127	0.00656564
	SPB3651	swd22D	F09	SYBR	lys4_D	Unkn-29			19.108	19.1127	0.00656564
	SPB1973	paf1-Q264Stop	E10	SYBR	lys4_D	Unkn-30	paf1-Q264Stop		19.4285	19.5845	0.220558
	SPB1973	paf1-Q264Stop	F10	SYBR	lys4_D	Unkn-30			19.7404	19.5845	0.220558
			Well	Fluor	Target	Content	Sample	Biological Set Name	Cq	Cq Mean	Cq Std. Dev
												ade6_B/A
	SPB426	wt	C01	SYBR	ade6_B	Unkn			21.1928	21.1593		1.44895
	SPB426	wt	D01	SYBR	ade6_B	Unkn			21.1258
	SPB3757	AAUUAA	C02	SYBR	ade6_B	Unkn			21.1439	21.1792		1.62857
	SPB3757	AAUUAA	D02	SYBR	ade6_B	Unkn			21.2145
	SPB3758	AAUGAA	C03	SYBR	ade6_B	Unkn			21.0224	21.0704		1.6449
	SPB3758	AAUGAA	D03	SYBR	ade6_B	Unkn			21.1184
	SPB3759	AAUCAA	C04	SYBR	ade6_B	Unkn			21.2178	21.1802		1.61248
	SPB3759	AAUCAA	D04	SYBR	ade6_B	Unkn			21.1426
	SPB3737	yth1-G59C	C05	SYBR	ade6_B	Unkn			21.161	21.1109		1.57908
	SPB3737	yth1-G59C	D05	SYBR	ade6_B	Unkn			21.0608
	SPB3642	ppn1D	C06	SYBR	ade6_B	Unkn			21.1284	21.1155		1.52306
	SPB3642	ppn1D	D06	SYBR	ade6_B	Unkn			21.1025
	SPB3648	dis2D	C07	SYBR	ade6_B	Unkn			20.9348	20.9251		1.68805
	SPB3648	dis2D	D07	SYBR	ade6_B	Unkn			20.9154
	SPB3650	ssu72D	C08	SYBR	ade6_B	Unkn			20.941	20.8202		1.62338
	SPB3650	ssu72D	D08	SYBR	ade6_B	Unkn			20.6994
	SPB3651	swd22D	C09	SYBR	ade6_B	Unkn			20.7812	20.6977		1.49932
	SPB3651	swd22D	D09	SYBR	ade6_B	Unkn			20.6141							ade6_B/A
	SPB1973	paf1-Q264Stop	C10	SYBR	ade6_B	Unkn			21.1536	21.1507		1.55731			wt	1.44895
	SPB1973	paf1-Q264Stop	D10	SYBR	ade6_B	Unkn			21.1478						AAUUAA	1.62857
												ade6_C/A			AAUGAA	1.6449
	SPB426	wt	E01	SYBR	ade6_C	Unkn			33.4166	33.485		0.000282254			AAUCAA	1.61248
	SPB426	wt	F01	SYBR	ade6_C	Unkn			33.5534						yth1-G59C	1.57908
	SPB3757	AAUUAA	E02	SYBR	ade6_C	Unkn			29.4559	30.5131		0.0025236			ppn1D	1.52306
	SPB3757	AAUUAA	F02	SYBR	ade6_C	Unkn			31.5703						dis2D	1.68805
	SPB3758	AAUGAA	E03	SYBR	ade6_C	Unkn			29.4167	30.0727		0.00320756			ssu72D	1.62338
	SPB3758	AAUGAA	F03	SYBR	ade6_C	Unkn			30.7287						swd22D	1.49932
	SPB3759	AAUCAA	E04	SYBR	ade6_C	Unkn			29.7408	30.1775		0.0031553			paf1-Q264Stop	1.55731
	SPB3759	AAUCAA	F04	SYBR	ade6_C	Unkn			30.6142
	SPB3737	yth1-G59C	E05	SYBR	ade6_C	Unkn			28.9344	28.9561		0.00686693
	SPB3737	yth1-G59C	F05	SYBR	ade6_C	Unkn			28.9778							ade6_C/A
	SPB3642	ppn1D	E06	SYBR	ade6_C	Unkn			33.3864	33.3864		0.000308177
	SPB3642	ppn1D	F06	SYBR	ade6_C	Unkn									wt	0.000282254
	SPB3648	dis2D	E07	SYBR	ade6_C	Unkn			31.6955	31.5158		0.00109462			AAUUAA	0.0025236
	SPB3648	dis2D	F07	SYBR	ade6_C	Unkn			31.3361						AAUGAA	0.00320756
	SPB3650	ssu72D	E08	SYBR	ade6_C	Unkn			30.6724	31.361		0.00108976			AAUCAA	0.0031553
	SPB3650	ssu72D	F08	SYBR	ade6_C	Unkn			32.0497						yth1-G59C	0.00686693
	SPB3651	swd22D	E09	SYBR	ade6_C	Unkn			31.1111	31.661		0.000750943			ppn1D	0.000308177
	SPB3651	swd22D	F09	SYBR	ade6_C	Unkn			32.2109						dis2D	0.00109462
	SPB1973	paf1-Q264Stop	E10	SYBR	ade6_C	Unkn			34.0557	34.3569		0.000164778			ssu72D	0.00108976
	SPB1973	paf1-Q264Stop	F10	SYBR	ade6_C	Unkn			34.6581						swd22D	0.000750943
															paf1-Q264Stop	0.000164778
	SPB426	wt	A01	SYBR	ade6_A	Unkn-01			21.6789	21.6943
	SPB426	wt	B01	SYBR	ade6_A	Unkn-01			21.7097
	SPB3757	AAUUAA	A02	SYBR	ade6_A	Unkn-01			21.8084	21.8828
	SPB3757	AAUUAA	B02	SYBR	ade6_A	Unkn-01			21.9572
	SPB3758	AAUGAA	A03	SYBR	ade6_A	Unkn-01			21.7751	21.7884
	SPB3758	AAUGAA	B03	SYBR	ade6_A	Unkn-01			21.8017
	SPB3759	AAUCAA	A04	SYBR	ade6_A	Unkn-01			21.8819	21.8695
	SPB3759	AAUCAA	B04	SYBR	ade6_A	Unkn-01			21.8571
	SPB3737	yth1-G59C	A05	SYBR	ade6_A	Unkn-01			21.7442	21.77
	SPB3737	yth1-G59C	B05	SYBR	ade6_A	Unkn-01			21.7958
	SPB3642	ppn1D	A06	SYBR	ade6_A	Unkn-01			21.69	21.7224
	SPB3642	ppn1D	B06	SYBR	ade6_A	Unkn-01			21.7549
	SPB3648	dis2D	A07	SYBR	ade6_A	Unkn-01			21.6091	21.6804
	SPB3648	dis2D	B07	SYBR	ade6_A	Unkn-01			21.7518
	SPB3650	ssu72D	A08	SYBR	ade6_A	Unkn-01			21.5203	21.5193
	SPB3650	ssu72D	B08	SYBR	ade6_A	Unkn-01			21.5182
	SPB3651	swd22D	A09	SYBR	ade6_A	Unkn-01			21.2975	21.282
	SPB3651	swd22D	B09	SYBR	ade6_A	Unkn-01			21.2665
	SPB1973	paf1-Q264Stop	A10	SYBR	ade6_A	Unkn-01			21.8419	21.7897
	SPB1973	paf1-Q264Stop	B10	SYBR	ade6_A	Unkn-01			21.7376

## Sheet: Rep3
			Well	Fluor	Target	Content	Sample	Biological Set Name	Cq	Cq Mean	Cq Std. Dev	Well Note
	SPB426	wt	G01	SYBR	ade6_A	Unkn	RNA			0	0
	SPB3757	AAUUAA	G02	SYBR	ade6_A	Unkn	RNA			0	0
	SPB3758	AAUGAA	G03	SYBR	ade6_A	Unkn	RNA			0	0
	SPB3759	AAUCAA	G04	SYBR	ade6_A	Unkn	RNA			0	0
	SPB3737	yth1-G59C	G05	SYBR	ade6_A	Unkn	RNA			0	0
	SPB3642	ppn1D	G06	SYBR	ade6_A	Unkn	RNA			0	0
	SPB3648	dis2D	G07	SYBR	ade6_A	Unkn	RNA			0	0
	SPB3650	ssu72D	G08	SYBR	ade6_A	Unkn	RNA			0	0
	SPB3651	swd22D	G09	SYBR	ade6_A	Unkn	RNA			0	0
	SPB1973	paf1-Q264Stop	G10	SYBR	ade6_A	Unkn	RNA			0	0
																ade6 B/A
	SPB426	wt	A01	SYBR	ade6_B	Unkn-01			21.8366	21.8498	0.0187632		1.42503		wt	1.42503
	SPB426	wt	B01	SYBR	ade6_B	Unkn-01			21.8631	21.8498	0.0187632		1.42503		AAUUAA	1.51344
	SPB3757	AAUUAA	A02	SYBR	ade6_B	Unkn-02			22.0993	22.1817	0.116567		1.51344		AAUGAA	1.60711
	SPB3757	AAUUAA	B02	SYBR	ade6_B	Unkn-02			22.2642	22.1817	0.116567		1.51344		AAUCAA	1.36768
	SPB3758	AAUGAA	A03	SYBR	ade6_B	Unkn-03			22.3243	22.4172	0.131439		1.60711		yth1-G59C	1.45552
	SPB3758	AAUGAA	B03	SYBR	ade6_B	Unkn-03			22.5101	22.4172	0.131439		1.60711		ppn1D	1.28151
	SPB3759	AAUCAA	A04	SYBR	ade6_B	Unkn-04			22.591	22.54	0.0721042		1.36768		dis2D	1.55701
	SPB3759	AAUCAA	B04	SYBR	ade6_B	Unkn-04			22.489	22.54	0.0721042		1.36768		ssu72D	1.25912
	SPB3737	yth1-G59C	A05	SYBR	ade6_B	Unkn-05			22.485	22.4669	0.0255204		1.45552		swd22D	1.33916
	SPB3737	yth1-G59C	B05	SYBR	ade6_B	Unkn-05			22.4489	22.4669	0.0255204		1.45552		paf1-Q264Stop	1.2244
	SPB3642	ppn1D	A06	SYBR	ade6_B	Unkn-06			22.3653	22.3618	0.00502284		1.28151
	SPB3642	ppn1D	B06	SYBR	ade6_B	Unkn-06			22.3582	22.3618	0.00502284		1.28151			ade6 C/A
	SPB3648	dis2D	A07	SYBR	ade6_B	Unkn-07			22.0292	22.1496	0.170196		1.55701		wt	0.000170196
	SPB3648	dis2D	B07	SYBR	ade6_B	Unkn-07			22.2699	22.1496	0.170196		1.55701		AAUUAA	0.00283868
	SPB3650	ssu72D	A08	SYBR	ade6_B	Unkn-08			22.384	22.3881	0.00577312		1.25912		AAUGAA	0.00426409
	SPB3650	ssu72D	B08	SYBR	ade6_B	Unkn-08			22.3922	22.3881	0.00577312		1.25912		AAUCAA	0.00529485
	SPB3651	swd22D	A09	SYBR	ade6_B	Unkn-09			21.7686	21.7594	0.0129819		1.33916		yth1-G59C	0.0136528
	SPB3651	swd22D	B09	SYBR	ade6_B	Unkn-09			21.7502	21.7594	0.0129819		1.33916		ppn1D	0.00019637
	SPB1973	paf1-Q264Stop	A10	SYBR	ade6_B	Unkn-10			22.514	22.3596	0.218379		1.2244		dis2D	0.000605126
	SPB1973	paf1-Q264Stop	B10	SYBR	ade6_B	Unkn-10			22.2052	22.3596	0.218379		1.2244		ssu72D	0.00107539
															swd22D	0.000602761
	SPB426	wt	C01	SYBR	ade6_C	Unkn-11			35.0662	34.8813	0.261464		0.000170196		paf1-Q264Stop	6.34498e-05
	SPB426	wt	D01	SYBR	ade6_C	Unkn-11			34.6965	34.8813	0.261464		0.000170196
	SPB3757	AAUUAA	C02	SYBR	ade6_C	Unkn-12			31.0574	31.2401	0.258372		0.00283868
	SPB3757	AAUUAA	D02	SYBR	ade6_C	Unkn-12			31.4228	31.2401	0.258372		0.00283868
	SPB3758	AAUGAA	C03	SYBR	ade6_C	Unkn-13			30.9141	30.9752	0.0864684		0.00426409
	SPB3758	AAUGAA	D03	SYBR	ade6_C	Unkn-13			31.0364	30.9752	0.0864684		0.00426409
	SPB3759	AAUCAA	C04	SYBR	ade6_C	Unkn-14			30.338	30.5529	0.304021		0.00529485
	SPB3759	AAUCAA	D04	SYBR	ade6_C	Unkn-14			30.7679	30.5529	0.304021		0.00529485
	SPB3737	yth1-G59C	C05	SYBR	ade6_C	Unkn-15			29.2182	29.2031	0.021282		0.0136528
	SPB3737	yth1-G59C	D05	SYBR	ade6_C	Unkn-15			29.1881	29.2031	0.021282		0.0136528
	SPB3642	ppn1D	C06	SYBR	ade6_C	Unkn-16			35.0643	35.0338	0.0432192		0.00019637
	SPB3642	ppn1D	D06	SYBR	ade6_C	Unkn-16			35.0032	35.0338	0.0432192		0.00019637
	SPB3648	dis2D	C07	SYBR	ade6_C	Unkn-17			33.8407	33.4788	0.511756		0.000605126
	SPB3648	dis2D	D07	SYBR	ade6_C	Unkn-17			33.117	33.4788	0.511756		0.000605126
	SPB3650	ssu72D	C08	SYBR	ade6_C	Unkn-18			32.4012	32.5814	0.254833		0.00107539
	SPB3650	ssu72D	D08	SYBR	ade6_C	Unkn-18			32.7616	32.5814	0.254833		0.00107539
	SPB3651	swd22D	C09	SYBR	ade6_C	Unkn-19			32.8369	32.8768	0.0564186		0.000602761
	SPB3651	swd22D	D09	SYBR	ade6_C	Unkn-19			32.9167	32.8768	0.0564186		0.000602761
	SPB1973	paf1-Q264Stop	C10	SYBR	ade6_C	Unkn-20			37.0812	36.5957	0.686716		6.34498e-05
	SPB1973	paf1-Q264Stop	D10	SYBR	ade6_C	Unkn-20			36.1101	36.5957	0.686716		6.34498e-05
	SPB426	wt	E01	SYBR	ade6_A	Unkn-21			22.2936	22.3608	0.0951198
	SPB426	wt	F01	SYBR	ade6_A	Unkn-21			22.4281	22.3608	0.0951198
	SPB3757	AAUUAA	E02	SYBR	ade6_A	Unkn-22			22.6326	22.7796	0.207797
	SPB3757	AAUUAA	F02	SYBR	ade6_A	Unkn-22			22.9265	22.7796	0.207797
	SPB3758	AAUGAA	E03	SYBR	ade6_A	Unkn-23			23.1177	23.1017	0.0226559
	SPB3758	AAUGAA	F03	SYBR	ade6_A	Unkn-23			23.0856	23.1017	0.0226559
	SPB3759	AAUCAA	E04	SYBR	ade6_A	Unkn-24			22.9201	22.9918	0.101301
	SPB3759	AAUCAA	F04	SYBR	ade6_A	Unkn-24			23.0634	22.9918	0.101301
	SPB3737	yth1-G59C	E05	SYBR	ade6_A	Unkn-25			23.0023	23.0085	0.00876509
	SPB3737	yth1-G59C	F05	SYBR	ade6_A	Unkn-25			23.0147	23.0085	0.00876509
	SPB3642	ppn1D	E06	SYBR	ade6_A	Unkn-26			22.6802	22.7196	0.0557836
	SPB3642	ppn1D	F06	SYBR	ade6_A	Unkn-26			22.7591	22.7196	0.0557836
	SPB3648	dis2D	E07	SYBR	ade6_A	Unkn-27			22.7802	22.7884	0.011559
	SPB3648	dis2D	F07	SYBR	ade6_A	Unkn-27			22.7965	22.7884	0.011559
	SPB3650	ssu72D	E08	SYBR	ade6_A	Unkn-28			22.6663	22.7205	0.0766366
	SPB3650	ssu72D	F08	SYBR	ade6_A	Unkn-28			22.7747	22.7205	0.0766366
	SPB3651	swd22D	E09	SYBR	ade6_A	Unkn-29			22.1672	22.1807	0.0190347
	SPB3651	swd22D	F09	SYBR	ade6_A	Unkn-29			22.1942	22.1807	0.0190347
	SPB1973	paf1-Q264Stop	E10	SYBR	ade6_A	Unkn-30			22.5548	22.6516	0.136901
	SPB1973	paf1-Q264Stop	F10	SYBR	ade6_A	Unkn-30			22.7484	22.6516	0.136901
			Well	Fluor	Target	Content	Sample	Biological Set Name	Cq	Cq Mean	Cq Std. Dev
	SPB426	wt	A01	SYBR	lys4_E	Unkn			18.3229	18.3383	0	1.89521			lys4 B/A			A01	SYBR	lys4_2	Unkn-01			19.4187	19.4107	0.0112698					60		1.59105		wt	1.59105
	SPB426	wt	B01	SYBR	lys4_E	Unkn			18.3536		0			wt	1.89521			B01	SYBR	lys4_2	Unkn-01			19.4028	19.4107	0.0112698					60		1.59105		AAUUAA	1.64872
	SPB3757	AAUUAA	A02	SYBR	lys4_E	Unkn			18.2129	18.2954	0	1.7722		AAUUAA	1.7722			A02	SYBR	lys4_2	Unkn-02			19.3718	19.4161	0.0627066					60		1.64872		AAUGAA	1.67815
	SPB3757	AAUUAA	B02	SYBR	lys4_E	Unkn			18.378		0			AAUGAA	1.59576			B02	SYBR	lys4_2	Unkn-02			19.4605	19.4161	0.0627066					60		1.64872		AAUCAA	1.55122
	SPB3758	AAUGAA	A03	SYBR	lys4_E	Unkn			18.427	18.4314	0	1.59576		AAUCAA	1.62631			A03	SYBR	lys4_2	Unkn-03			20.0834	20.1115	0.0396709					60		1.67815		yth1-G59C	1.52688
	SPB3758	AAUGAA	B03	SYBR	lys4_E	Unkn			18.4359		0			yth1-G59C	1.67387			B03	SYBR	lys4_2	Unkn-03			20.1395	20.1115	0.0396709					60		1.67815		ppn1D	1.50194
	SPB3759	AAUCAA	A04	SYBR	lys4_E	Unkn			18.2623	18.2888	0	1.62631		ppn1D	1.55564			A04	SYBR	lys4_2	Unkn-04			19.8722	19.8723	0.000116762					60		1.55122		dis2D	1.85554
	SPB3759	AAUCAA	B04	SYBR	lys4_E	Unkn			18.3153		0			dis2D	1.5423			B04	SYBR	lys4_2	Unkn-04			19.8723	19.8723	0.000116762					60		1.55122		ssu72D	1.35439
	SPB3737	yth1-G59C	A05	SYBR	lys4_E	Unkn			18.6386	18.6795	0	1.67387		ssu72D	1.37155			A05	SYBR	lys4_2	Unkn-05			20.0439	20.1116	0.0957431					60		1.52688		swd22D	1.28619
	SPB3737	yth1-G59C	B05	SYBR	lys4_E	Unkn			18.7203		0			swd22D	1.47818			B05	SYBR	lys4_2	Unkn-05			20.1793	20.1116	0.0957431					60		1.52688		paf1-Q264Stop	1.37321
	SPB3642	ppn1D	A06	SYBR	lys4_E	Unkn			18.4743	18.5043	0	1.55564		paf1-Q264Stop	1.60123			A06	SYBR	lys4_2	Unkn-06			19.91	19.9874	0.109436					60		1.50194
	SPB3642	ppn1D	B06	SYBR	lys4_E	Unkn			18.5343		0							B06	SYBR	lys4_2	Unkn-06			20.0648	19.9874	0.109436					60		1.50194
	SPB3648	dis2D	A07	SYBR	lys4_E	Unkn			18.5423	18.5844	0	1.5423			lys4 D/A			A07	SYBR	lys4_2	Unkn-07			19.5337	19.6957	0.229129					60		1.85554
	SPB3648	dis2D	B07	SYBR	lys4_E	Unkn			18.6264		0			wt	0.00194858			B07	SYBR	lys4_2	Unkn-07			19.8577	19.6957	0.229129					60		1.85554
	SPB3650	ssu72D	A08	SYBR	lys4_E	Unkn			18.7956	18.8059	0	1.37155		AAUUAA	0.000641087			A08	SYBR	lys4_2	Unkn-08			20.1183	20.1837	0.0924748					60		1.35439
	SPB3650	ssu72D	B08	SYBR	lys4_E	Unkn			18.8161		0			AAUGAA	0.000317708			B08	SYBR	lys4_2	Unkn-08			20.2491	20.1837	0.0924748					60		1.35439
	SPB3651	swd22D	A09	SYBR	lys4_E	Unkn			18.5449	18.4938	0	1.47818		AAUCAA	0.00166472			A09	SYBR	lys4_2	Unkn-09			19.5598	19.5584	0.00189454					60		1.28619
	SPB3651	swd22D	B09	SYBR	lys4_E	Unkn			18.4427		0			yth1-G59C	0.00348854			B09	SYBR	lys4_2	Unkn-09			19.5571	19.5584	0.00189454					60		1.28619
	SPB1973	paf1-Q264Stop	A10	SYBR	lys4_E	Unkn			18.9489	18.8565	0	1.60123		ppn1D	0.000495908			A10	SYBR	lys4_2	Unkn-10			19.541	19.5818	0.0576963					60		1.37321
	SPB1973	paf1-Q264Stop	B10	SYBR	lys4_E	Unkn			18.7641		0			dis2D	0.000599749			B10	SYBR	lys4_2	Unkn-10			19.6226	19.5818	0.0576963					60		1.37321
														ssu72D	0.000636044			C01	SYBR	lys4	Unkn-11			21.8082	21.728	0.113451					60
	SPB426	wt	C01	SYBR	lys4_F	Unkn			28.3962	28.264	0	0.00194858		swd22D	0.000841284			D01	SYBR		Unkn-11			21.6477	21.728	0.113451					60
	SPB426	wt	D01	SYBR	lys4_F	Unkn			28.1318		0			paf1-Q264Stop	0.000561611			C02	SYBR		Unkn-12			22.0682	22.0852	0.0241393					60
	SPB3757	AAUUAA	C02	SYBR	lys4_F	Unkn			29.987	29.7281	0	0.000641087						D02	SYBR		Unkn-12			22.1023	22.0852	0.0241393					60
	SPB3757	AAUUAA	D02	SYBR	lys4_F	Unkn			29.4693		0							C03	SYBR		Unkn-13			22.5377	22.548	0.0145653					60
	SPB3758	AAUGAA	C03	SYBR	lys4_F	Unkn			30.7257	30.7257	0	0.000317708						D03	SYBR		Unkn-13			22.5583	22.548	0.0145653					60
	SPB3758	AAUGAA	D03	SYBR	lys4_F	Unkn			39.0035		0							C04	SYBR		Unkn-14			22.4008	22.3009	0.141293					60
	SPB3759	AAUCAA	C04	SYBR	lys4_F	Unkn			28.3642	28.2209	0	0.00166472						D04	SYBR		Unkn-14			22.201	22.3009	0.141293					60
	SPB3759	AAUCAA	D04	SYBR	lys4_F	Unkn			28.0777		0							C05	SYBR		Unkn-15			22.39	22.3437	0.0653957					60
	SPB3737	yth1-G59C	C05	SYBR	lys4_F	Unkn			28.045	27.5858	0	0.00348854						D05	SYBR		Unkn-15			22.2975	22.3437	0.0653957					60
	SPB3737	yth1-G59C	D05	SYBR	lys4_F	Unkn			27.1266		0							C06	SYBR		Unkn-16			22.5111	22.3523	0.224441					60
	SPB3642	ppn1D	C06	SYBR	lys4_F	Unkn			30.876	30.1194	0	0.000495908						D06	SYBR		Unkn-16			22.1936	22.3523	0.224441					60
	SPB3642	ppn1D	D06	SYBR	lys4_F	Unkn			29.3629		0							C07	SYBR		Unkn-17			22.2839	22.2226	0.086716					60
	SPB3648	dis2D	C07	SYBR	lys4_F	Unkn			30.5671	29.9128	0	0.000599749						D07	SYBR		Unkn-17			22.1613	22.2226	0.086716					60
	SPB3648	dis2D	D07	SYBR	lys4_F	Unkn			29.2585		0							C08	SYBR		Unkn-18			22.7104	22.5873	0.174102					60
	SPB3650	ssu72D	C08	SYBR	lys4_F	Unkn			30.6555	29.8803	0	0.000636044						D08	SYBR		Unkn-18			22.4642	22.5873	0.174102					60
	SPB3650	ssu72D	D08	SYBR	lys4_F	Unkn			29.1051		0							C09	SYBR		Unkn-19			22.1048	21.9298	0.247353					60
	SPB3651	swd22D	C09	SYBR	lys4_F	Unkn			29.4295	29.2727	0	0.000841284						D09	SYBR		Unkn-19			21.7549	21.9298	0.247353					60
	SPB3651	swd22D	D09	SYBR	lys4_F	Unkn			29.116		0							C10	SYBR		Unkn-20			22.3343	21.7994	0.756376					60
	SPB1973	paf1-Q264Stop	C10	SYBR	lys4_F	Unkn			30.06	30.3338	0	0.000561611						D10	SYBR		Unkn-20			21.2646	21.7994	0.756376					60
	SPB1973	paf1-Q264Stop	D10	SYBR	lys4_F	Unkn			30.6076		0							E01	SYBR	Lys4_1	Unkn-21			20.036	20.0807	0.06327					60
																		F01	SYBR	Lys4_1	Unkn-21			20.1255	20.0807	0.06327					60
	SPB426	wt	E01	SYBR	lys4_D	Unkn			19.105	19.2606	0							E02	SYBR	Lys4_1	Unkn-22			20.0146	20.1375	0.173755					60
	SPB426	wt	F01	SYBR	lys4_D	Unkn			19.4162		0							F02	SYBR	Lys4_1	Unkn-22			20.2603	20.1375	0.173755					60
	SPB3757	AAUUAA	E02	SYBR	lys4_D	Unkn			18.942	19.121	0							E03	SYBR	Lys4_1	Unkn-23			20.9073	20.8584	0.069237					60
	SPB3757	AAUUAA	F02	SYBR	lys4_D	Unkn			19.3		0							F03	SYBR	Lys4_1	Unkn-23			20.8094	20.8584	0.069237					60
	SPB3758	AAUGAA	E03	SYBR	lys4_D	Unkn			19.0701	19.1057	0							E04	SYBR	Lys4_1	Unkn-24			20.4048	20.5057	0.142716					60
	SPB3758	AAUGAA	F03	SYBR	lys4_D	Unkn			19.1412		0							F04	SYBR	Lys4_1	Unkn-24			20.6066	20.5057	0.142716					60
	SPB3759	AAUCAA	E04	SYBR	lys4_D	Unkn			18.8171	18.9904	0							E05	SYBR	Lys4_1	Unkn-25			20.6027	20.7222	0.168947					60
	SPB3759	AAUCAA	F04	SYBR	lys4_D	Unkn			19.1637		0							F05	SYBR	Lys4_1	Unkn-25			20.8417	20.7222	0.168947					60
	SPB3737	yth1-G59C	E05	SYBR	lys4_D	Unkn			19.4271	19.4227	0							E06	SYBR	Lys4_1	Unkn-26			20.5514	20.5742	0.0323071					60
	SPB3737	yth1-G59C	F05	SYBR	lys4_D	Unkn			19.4182		0							F06	SYBR	Lys4_1	Unkn-26			20.597	20.5742	0.0323071					60
	SPB3642	ppn1D	E06	SYBR	lys4_D	Unkn			19.0739	19.1418	0							E07	SYBR	Lys4_1	Unkn-27			20.5893	20.5875	0.00246646					60
	SPB3642	ppn1D	F06	SYBR	lys4_D	Unkn			19.2097		0							F07	SYBR	Lys4_1	Unkn-27			20.5858	20.5875	0.00246646					60
	SPB3648	dis2D	E07	SYBR	lys4_D	Unkn			19.1323	19.2095	0							E08	SYBR	Lys4_1	Unkn-28			20.7894	20.6214	0.237654					60
	SPB3648	dis2D	F07	SYBR	lys4_D	Unkn			19.2866		0							F08	SYBR	Lys4_1	Unkn-28			20.4533	20.6214	0.237654					60
	SPB3650	ssu72D	E08	SYBR	lys4_D	Unkn			19.1062	19.2617	0							E09	SYBR	Lys4_1	Unkn-29			19.8306	19.9215	0.128638					60
	SPB3650	ssu72D	F08	SYBR	lys4_D	Unkn			19.4172		0							F09	SYBR	Lys4_1	Unkn-29			20.0125	19.9215	0.128638					60
	SPB3651	swd22D	E09	SYBR	lys4_D	Unkn			19.0707	19.0576	0							E10	SYBR	Lys4_1	Unkn-30			19.9016	20.0393	0.19486					60
	SPB3651	swd22D	F09	SYBR	lys4_D	Unkn			19.0445		0							F10	SYBR	Lys4_1	Unkn-30			20.1771	20.0393	0.19486					60
	SPB1973	paf1-Q264Stop	E10	SYBR	lys4_D	Unkn			19.4953	19.5357	0
	SPB1973	paf1-Q264Stop	F10	SYBR	lys4_D	Unkn			19.5761		0
	SPB426	wt	G01	SYBR	lys4_D	Unkn-04	RNA		35.9843	35.9843	0
	SPB3757	AAUUAA	G02	SYBR	lys4_D	Unkn-08	RNA			0	0
	SPB3758	AAUGAA	G03	SYBR	lys4_D	Unkn-12	RNA			0	0
	SPB3759	AAUCAA	G04	SYBR	lys4_D	Unkn-16	RNA			0	0
	SPB3737	yth1-G59C	G05	SYBR	lys4_D	Unkn-20	RNA			0	0
	SPB3642	ppn1D	G06	SYBR	lys4_D	Unkn-24	RNA			0	0
	SPB3648	dis2D	G07	SYBR	lys4_D	Unkn-28	RNA			0	0
	SPB3650	ssu72D	G08	SYBR	lys4_D	Unkn-32	RNA			0	0
	SPB3651	swd22D	G09	SYBR	lys4_D	Unkn-36	RNA			0	0
	SPB1973	paf1-Q264Stop	G10	SYBR	lys4_D	Unkn-40	RNA		36.7553	36.7553	0

## Sheet: Rep4
			Well	Fluor	Target	Content	Sample	Biological Set Name	Cq	Cq Mean	Cq Std. Dev	Starting Quantity (SQ)	Log Starting Quantity	SQ Mean	SQ Std. Dev	Set Point	Well Note
	SPB426	wt	G01	SYBR	ade6_A	Unkn	RNA			0	0			0	0	60
	SPB3757	AAUUAA	G02	SYBR	ade6_A	Unkn	RNA			0	0			0	0	60
	SPB3758	AAUGAA	G03	SYBR	ade6_A	Unkn	RNA			0	0			0	0	60
	SPB3759	AAUCAA	G04	SYBR	ade6_A	Unkn	RNA			0	0			0	0	60
	SPB3737	yth1-G59C	G05	SYBR	ade6_A	Unkn	RNA			0	0			0	0	60
	SPB3642	ppn1D	G06	SYBR	ade6_A	Unkn	RNA			0	0			0	0	60
	SPB3648	dis2D	G07	SYBR	ade6_A	Unkn	RNA			0	0			0	0	60
	SPB3650	ssu72D	G08	SYBR	ade6_A	Unkn	RNA			0	0			0	0	60
	SPB3651	swd22D	G09	SYBR	ade6_A	Unkn	RNA			0	0			0	0	60
	SPB1973	paf1-Q264Stop	G10	SYBR	ade6_A	Unkn	RNA			0	0			0	0	60					ade6 B/A
																				wt	1.53407
	SPB426	wt	A01	SYBR	ade6_B	Unkn-01			22.0108	22.0424	0.0447435					60		1.53407		AAUUAA	1.55005
	SPB426	wt	B01	SYBR	ade6_B	Unkn-01			22.0741	22.0424	0.0447435					60		1.53407		AAUGAA	1.21683
	SPB3757	AAUUAA	A02	SYBR	ade6_B	Unkn-02			22.3164	22.3414	0.0353583					60		1.55005		AAUCAA	1.5784
	SPB3757	AAUUAA	B02	SYBR	ade6_B	Unkn-02			22.3664	22.3414	0.0353583					60		1.55005		yth1-G59C	1.61201
	SPB3758	AAUGAA	A03	SYBR	ade6_B	Unkn-03			21.1833	21.1843	0.00136578					60		1.21683		ppn1D	1.49325
	SPB3758	AAUGAA	B03	SYBR	ade6_B	Unkn-03			21.1852	21.1843	0.00136578					60		1.21683		dis2D	1.47194
	SPB3759	AAUCAA	A04	SYBR	ade6_B	Unkn-04			22.4204	22.4833	0.0890255					60		1.5784		ssu72D	1.43924
	SPB3759	AAUCAA	B04	SYBR	ade6_B	Unkn-04			22.5463	22.4833	0.0890255					60		1.5784		swd22D	1.43238
	SPB3737	yth1-G59C	A05	SYBR	ade6_B	Unkn-05			22.1981	22.2649	0.0944574					60		1.61201		paf1-Q264Stop	1.5556
	SPB3737	yth1-G59C	B05	SYBR	ade6_B	Unkn-05			22.3317	22.2649	0.0944574					60		1.61201
	SPB3642	ppn1D	A06	SYBR	ade6_B	Unkn-06			22.0008	22.0237	0.0324126					60		1.49325			ade6 C/A
	SPB3642	ppn1D	B06	SYBR	ade6_B	Unkn-06			22.0466	22.0237	0.0324126					60		1.49325		wt	0.000423046
	SPB3648	dis2D	A07	SYBR	ade6_B	Unkn-07			21.6586	21.8089	0.212564					60		1.47194		AAUUAA	0.00950079
	SPB3648	dis2D	B07	SYBR	ade6_B	Unkn-07			21.9593	21.8089	0.212564					60		1.47194		AAUGAA	3.41719e-05
	SPB3650	ssu72D	A08	SYBR	ade6_B	Unkn-08			22.7008	22.7736	0.102985					60		1.43924		AAUCAA	0.010334
	SPB3650	ssu72D	B08	SYBR	ade6_B	Unkn-08			22.8464	22.7736	0.102985					60		1.43924		yth1-G59C	0.0299334
	SPB3651	swd22D	A09	SYBR	ade6_B	Unkn-09			21.9544	21.9629	0.0120081					60		1.43238		ppn1D	0.000307005
	SPB3651	swd22D	B09	SYBR	ade6_B	Unkn-09			21.9714	21.9629	0.0120081					60		1.43238		dis2D	0.000686826
	SPB1973	paf1-Q264Stop	A10	SYBR	ade6_B	Unkn-10			22.1879	22.1547	0.0468618					60		1.5556		ssu72D	0.0014566
	SPB1973	paf1-Q264Stop	B10	SYBR	ade6_B	Unkn-10			22.1216	22.1547	0.0468618					60		1.5556		swd22D	0.000994421
																				paf1-Q264Stop	0.000213019
	SPB426	wt	C01	SYBR	ade6_C	Unkn-11			33.9562	33.8667	0.12662					60		0.000423046
	SPB426	wt	D01	SYBR	ade6_C	Unkn-11			33.7772	33.8667	0.12662					60		0.000423046
	SPB3757	AAUUAA	C02	SYBR	ade6_C	Unkn-12			29.6939	29.6914	0.00345129					60		0.00950079
	SPB3757	AAUUAA	D02	SYBR	ade6_C	Unkn-12			29.689	29.6914	0.00345129					60		0.00950079
	SPB3758	AAUGAA	C03	SYBR	ade6_C	Unkn-13			36.1274	36.3042	0.250103					60		3.41719e-05
	SPB3758	AAUGAA	D03	SYBR	ade6_C	Unkn-13			36.4811	36.3042	0.250103					60		3.41719e-05
	SPB3759	AAUCAA	C04	SYBR	ade6_C	Unkn-14			29.6358	29.7382	0.144814					60		0.010334
	SPB3759	AAUCAA	D04	SYBR	ade6_C	Unkn-14			29.8406	29.7382	0.144814					60		0.010334
	SPB3737	yth1-G59C	C05	SYBR	ade6_C	Unkn-15			28.2619	28.0158	0.347963					60		0.0299334
	SPB3737	yth1-G59C	D05	SYBR	ade6_C	Unkn-15			27.7698	28.0158	0.347963					60		0.0299334
	SPB3642	ppn1D	C06	SYBR	ade6_C	Unkn-16			34.3161	34.2716	0.0629074					60		0.000307005
	SPB3642	ppn1D	D06	SYBR	ade6_C	Unkn-16			34.2271	34.2716	0.0629074					60		0.000307005
	SPB3648	dis2D	C07	SYBR	ade6_C	Unkn-17			32.8377	32.8744	0.0519658					60		0.000686826
	SPB3648	dis2D	D07	SYBR	ade6_C	Unkn-17			32.9112	32.8744	0.0519658					60		0.000686826
	SPB3650	ssu72D	C08	SYBR	ade6_C	Unkn-18			32.9719	32.7221	0.353316					60		0.0014566
	SPB3650	ssu72D	D08	SYBR	ade6_C	Unkn-18			32.4723	32.7221	0.353316					60		0.0014566
	SPB3651	swd22D	C09	SYBR	ade6_C	Unkn-19			32.6374	32.4551	0.25776					60		0.000994421
	SPB3651	swd22D	D09	SYBR	ade6_C	Unkn-19			32.2729	32.4551	0.25776					60		0.000994421
	SPB1973	paf1-Q264Stop	C10	SYBR	ade6_C	Unkn-20			34.8662	34.9889	0.173567					60		0.000213019
	SPB1973	paf1-Q264Stop	D10	SYBR	ade6_C	Unkn-20			35.1117	34.9889	0.173567					60		0.000213019
																60
	SPB426	wt	E01	SYBR	ade6_A	Unkn-21			22.6189	22.6598	0.0578691					60
	SPB426	wt	F01	SYBR	ade6_A	Unkn-21			22.7007	22.6598	0.0578691					60
	SPB3757	AAUUAA	E02	SYBR	ade6_A	Unkn-22			22.8517	22.9737	0.172458					60
	SPB3757	AAUUAA	F02	SYBR	ade6_A	Unkn-22			23.0956	22.9737	0.172458					60
	SPB3758	AAUGAA	E03	SYBR	ade6_A	Unkn-23			21.4381	21.4674	0.0414457					60
	SPB3758	AAUGAA	F03	SYBR	ade6_A	Unkn-23			21.4967	21.4674	0.0414457					60
	SPB3759	AAUCAA	E04	SYBR	ade6_A	Unkn-24			23.1032	23.1418	0.0546029					60
	SPB3759	AAUCAA	F04	SYBR	ade6_A	Unkn-24			23.1804	23.1418	0.0546029					60
	SPB3737	yth1-G59C	E05	SYBR	ade6_A	Unkn-25			23.0077	22.9537	0.076299					60
	SPB3737	yth1-G59C	F05	SYBR	ade6_A	Unkn-25			22.8998	22.9537	0.076299					60
	SPB3642	ppn1D	E06	SYBR	ade6_A	Unkn-26			22.615	22.6021	0.0182329					60
	SPB3642	ppn1D	F06	SYBR	ade6_A	Unkn-26			22.5892	22.6021	0.0182329					60
	SPB3648	dis2D	E07	SYBR	ade6_A	Unkn-27			22.4295	22.3667	0.0889174					60
	SPB3648	dis2D	F07	SYBR	ade6_A	Unkn-27			22.3038	22.3667	0.0889174					60
	SPB3650	ssu72D	E08	SYBR	ade6_A	Unkn-28			23.3069	23.2989	0.0112371					60
	SPB3650	ssu72D	F08	SYBR	ade6_A	Unkn-28			23.291	23.2989	0.0112371					60
	SPB3651	swd22D	E09	SYBR	ade6_A	Unkn-29			22.4769	22.4813	0.00618149					60
	SPB3651	swd22D	F09	SYBR	ade6_A	Unkn-29			22.4857	22.4813	0.00618149					60
	SPB1973	paf1-Q264Stop	E10	SYBR	ade6_A	Unkn-30			22.7244	22.7922	0.0959551					60
	SPB1973	paf1-Q264Stop	F10	SYBR	ade6_A	Unkn-30			22.8601	22.7922	0.0959551			0	0	60
														0	0	60
														0	0	60
														0	0	60
														0	0	60
														0	0	60
														0	0	60
														0	0	60
														0	0	60
														0	0	60
														0	0	60
														0	0	60
														0	0	60
														0	0	60
