# Supplementary material for: An enhancer screen identifies new suppressors of small-RNA-mediated epigenetic gene silencing
Source: PLoS Genet. 2021 Jun 22;17(6):e1009645. doi: 10.1371/journal.pgen.1009645 (PMC8253403; doi:10.1371/journal.pgen.1009645)
Supplement: S7 Data — (XLSX) [file pgen.1009645.s016.xlsx]

## Sheet: Sheet2
initiation of silencing										maintenance of silencing
		non-white colonies	white colonies	sum	ratio	number of originator colonies	total counted number of colonies					non-white colonies	white colonies	sum	ratio	number of originator colonies	total counted number of colonies
rcd1-L212I	SPB3422w	0	876	876	0	7	5264			rcd1-L212I	SPB3422r	109	327	436	0.25	2	797
	SPB3422w	0	1441	1441	0						SPB3422r	117	244	361	0.3241
	SPB3422w	2	693	695	0.0028777					pcm1-G218S	SPB3408r	95	146	241	0.394191	4	1145
	SPB3422w	34	1002	1036	0.0328185						SPB3408r	78	118	196	0.397959
	SPB3422w	8	309	317	0.0252366						SPB3408r	221	245	466	0.474249
	SPB3422w	8	390	398	0.0201005						SPB3408r	153	89	242	0.632231
	SPB3422w	21	480	501	0.0419162					prp11-R677K	SPB3446r	734	96	830	0.884337	4	2334
pcm1-G218S	SPB3408w	43	1456	1499	0.0286858	7	3901				SPB3446r	552	106	658	0.838906
	SPB3408w	14	232	246	0.0569106						SPB3446r	130	302	432	0.300926
	SPB3408w	17	464	481	0.035343						SPB3446r	204	210	414	0.492754
	SPB3408w	47	591	638	0.0736677					dbr1-Q277Stop	SPB3394r	578	201	779	0.741977	4	1697
	SPB3408w	28	235	263	0.106464						SPB3394r	136	69	205	0.663415
	SPB3408w	12	199	211	0.056872						SPB3394r	145	33	178	0.814607
	SPB3408w	3	560	563	0.0053286						SPB3394r	233	302	535	0.435514
prp11-R677K	SPB3446w	38	425	463	0.0820734	7	5021			brr2-G2014S	SPB3486r	235	89	324	0.725309	5	2360
	SPB3446w	22	326	348	0.0632184						SPB3486r	584	366	950	0.614737
	SPB3446w	8	1049	1057	0.00756859						SPB3486r	318	260	578	0.550173
	SPB3446w	57	1225	1282	0.0444618						SPB3486r	89	104	193	0.46114
	SPB3446w	13	1203	1216	0.0106908						SPB3486r	90	225	315	0.285714
	SPB3446w	27	381	408	0.0661765					dis32-D65N	SPB3222r	521	1099	1620	0.321605	4	3371
	SPB3446w	2	245	247	0.00809717						SPB3222r	235	597	832	0.282452
dbr1-Q277Stop	SPB3394w	21	249	270	0.0777778	6	5490				SPB3222r	225	366	591	0.380711
	SPB3394w	300	1022	1322	0.226929						SPB3222r	227	101	328	0.692073
	SPB3394w	4	1294	1298	0.00308166					upf2-S726I	SPB3404r	119	216	335	0.355224	4	2524
	SPB3394w	0	905	905	0						SPB3404r	196	616	812	0.241379
	SPB3394w	30	574	604	0.0496689						SPB3404r	592	490	1082	0.547135
	SPB3394w	41	428	469	0.08742						SPB3404r	165	130	295	0.559322
	SPB3394w	42	580	622	0.0675241					med13-D1064N	SPB3429r	100	142	242	0.413223	3	1254
brr2-G2014S	SPB3486w	11	677	688	0.0159884	6	6116				SPB3429r	144	303	447	0.322148
	SPB3486w	41	1113	1154	0.0355286						SPB3429r	215	350	565	0.380531
	SPB3486w	5	1927	1932	0.00258799					crf1-D598N	SPB3473r	129	173	302	0.427152	2	0.658072
	SPB3486w	1	865	866	0.00115473						SPB3473r	118	393	511	0.23092
	SPB3486w	29	322	351	0.0826211					SPBC1773.16-V392F	SPB3433r	190	148	338	0.56213	4	1131
	SPB3486w	0	1125	1125	0						SPB3433r	32	134	166	0.192771
dis32-D65N	SPB3222w	82	390	472	0.173729	8	4853				SPB3433r	158	122	280	0.564286
	SPB3222w	2	613	615	0.00325203						SPB3433r	191	156	347	0.550432
	SPB3222w	73	856	929	0.0785791					ada2-P265L	SPB3401r	108	536	644	0.167702	2	888
	SPB3222w	1	879	880	0.00113636						SPB3401r	30	214	244	0.122951
	SPB3222w	18	1083	1101	0.0163488					msc1-w357Stop	SPB3386r	90	121	211	0.42654	4	1272
	SPB3222w	1	362	363	0.00275482						SPB3386r	54	74	128	0.421875
	SPB3222w	57	338	395	0.144304						SPB3386r	304	446	750	0.405333
	SPB3222w	2	96	98	0.0204082						SPB3386r	54	129	183	0.295082
upf2-S726I	SPB3404w	29	860	889	0.0326209	7	4954			mst1-T397I	SPB3382r	202	193	395	0.511392	4	1722
	SPB3404w	0	233	233	0						SPB3382r	216	160	376	0.574468
	SPB3404w	90	998	1088	0.0827206						SPB3382r	289	162	451	0.640798
	SPB3404w	1	542	543	0.00184162						SPB3382r	269	231	500	0.538
	SPB3404w	4	700	704	0.00568182					phf1-A179T	SPB3390r	185	243	428	0.432243	4	1844
	SPB3404w	21	451	472	0.0444915						SPB3390r	269	287	556	0.483813
	SPB3404w	14	1011	1025	0.0136585						SPB3390r	381	183	564	0.675532
med13-D1064N	SPB3429w	2	1380	1382	0.00144718	7	6003				SPB3390r	161	135	296	0.543919
	SPB3429w	1	1478	1479	0.000676133					mug124-S98N	SPB3419r	175	145	320	0.546875	4	1647
	SPB3429w	1	543	544	0.00183824						SPB3419r	94	137	231	0.406926
	SPB3429w	1	640	641	0.00156006						SPB3419r	99	297	396	0.25
	SPB3429w	18	395	413	0.0435835						SPB3419r	177	523	700	0.252857
	SPB3429w	7	473	480	0.0145833					SPBC1A4.04-T141I	SPB3425r	333	183	516	0.645349	4	1436
	SPB3429w	0	1064	1064	0						SPB3425r	118	142	260	0.453846
crf1-D598N	SPB3473w	0	1271	1271	0	3	1782				SPB3425r	173	120	293	0.590444
	SPB3473w	20	267	287	0.0696864						SPB3425r	153	214	367	0.416894
	SPB3473w	6	218	224	0.0267857					SPBPB21E7.10D	SPB3218r	49	167	216	0.226852	2	402
SPBC1773.16-V392F	SPB3433w	9	274	283	0.0318021	7	4820				SPB3218r	77	109	186	0.413978
	SPB3433w	6	322	328	0.0182927					SPAC9G1.08-S53N	SPB3471r	101	198	299	0.337793	2	633
	SPB3433w	16	625	641	0.024961						SPB3471r	82	252	334	0.245509
	SPB3433w	2	744	746	0.00268097					pob1-A699T	SPB3485r	116	82	198	0.585859	5	1567
	SPB3433w	5	725	730	0.00684932						SPB3485r	203	92	295	0.688136
	SPB3433w	7	1681	1688	0.00414692						SPB3485r	158	59	217	0.728111
	SPB3433w	12	392	404	0.029703						SPB3485r	236	397	633	0.372828
ada2-P265L	SPB3401w	0	550	550	0	7	7250				SPB3485r	124	100	224	0.553571
	SPB3401w	0	388	388	0
	SPB3401w	1	588	589	0.00169779
	SPB3401w	0	502	502	0
	SPB3401w	1	1543	1544	0.000647668
	SPB3401w	10	1339	1349	0.0074129
	SPB3401w	1	2327	2328	0.000429553
msc1-w357Stop	SPB3386w	27	397	424	0.0636792	7	5937
	SPB3386w	33	344	377	0.0875332
	SPB3386w	32	694	726	0.0440771
	SPB3386w	52	669	721	0.0721221
	SPB3386w	16	337	353	0.0453258
	SPB3386w	3	1616	1619	0.001853
	SPB3386w	5	1712	1717	0.00291206
mst1-T397I	SPB3382w	3	506	509	0.00589391	7	2889
	SPB3382w	21	503	524	0.0400763
	SPB3382w	1	260	261	0.00383142
	SPB3382w	14	655	669	0.0209268
	SPB3382w	2	285	287	0.00696864
	SPB3382w	17	349	366	0.0464481
	SPB3382w	5	268	273	0.018315
phf1-A179T	SPB3390w	34	597	631	0.0538827	7	4791
	SPB3390w	9	315	324	0.0277778
	SPB3390w	0	541	541	0
	SPB3390w	0	317	317	0
	SPB3390w	0	1730	1730	0
	SPB3390w	0	279	279	0
	SPB3390w	0	969	969	0
mug124-S98N	SPB3419w	13	937	950	0.0136842	6	3082
	SPB3419w	1	299	300	0.00333333
	SPB3419w	2	407	409	0.00488998
	SPB3419w	3	310	313	0.00958466
	SPB3419w	0	379	379	0
	SPB3419w	3	728	731	0.00410397
SPBC1A4.04-T141I	SPB3425w	4	544	548	0.00729927	7	3454
	SPB3425w	19	575	594	0.0319865
	SPB3425w	4	474	478	0.0083682
	SPB3425w	3	382	385	0.00779221
	SPB3425w	24	297	321	0.0747664
	SPB3425w	13	223	236	0.0550847
	SPB3425w	3	889	892	0.00336323
SPBPB21E7.10D	SPB3218w	17	1192	1209	0.0140612	5	5458
	SPB3218w	36	1279	1315	0.0273764
	SPB3218w	4	1135	1139	0.00351185
	SPB3218w	5	298	303	0.0165017
	SPB3218w	6	1486	1492	0.00402145
SPAC9G1.08-S53N	SPB3471w	4	1506	1510	0.00264901	3	3408
	SPB3471w	1	1116	1117	0.000895255
	SPB3471w	1	780	781	0.00128041
pob1-A699T	SPB3485w	72	2271	2343	0.0307298	6	9435
	SPB3485w	108	2024	2132	0.0506567
	SPB3485w	89	2057	2146	0.0414725
	SPB3485w	4	297	301	0.013289
	SPB3485w	2	1233	1235	0.00161943
	SPB3485w	2	1276	1278	0.00156495
