# Supplementary material for: An enhancer screen identifies new suppressors of small-RNA-mediated epigenetic gene silencing
Source: PLoS Genet. 2021 Jun 22;17(6):e1009645. doi: 10.1371/journal.pgen.1009645 (PMC8253403; doi:10.1371/journal.pgen.1009645)
Supplement: S8 Data — (XLSX) [file pgen.1009645.s017.xlsx]

## Sheet: Sheet1
Initiation of silencing (Fig. S4B)
		non-white colonies	white colonies	sum	ratio	number of originator colonies	total counted number of colonies
ppn1D	SPB3641w	0	209	209	0	4	2209
	SPB3641w	220	80	300	0.733333
	SPB3641w	785	115	900	0.872222
	SPB3641w	695	105	800	0.86875
dis2D	SPB3647w	13	302	315	0.0412698	3	1106
	SPB3647w	25	228	253	0.0988142
	SPB3647w	55	483	538	0.10223
ssu72D	SPB3649w	322	63	385	0.836364	3	1030
	SPB3649w	72	164	236	0.305085
	SPB3649w	286	123	409	0.699267
swd22D	SPB3659w	160	17	177	0.903955	3	605
	SPB3659w	139	113	252	0.551587
	SPB3659w	151	25	176	0.857955
Maintenance of silencing (Fig.S4C)
		non-white colonies	white colonies	sum	ratio	number of originator colonies	total counted number of colonies
ppn1D	SPB3641r	276	7	283	0.975265	4	933
	SPB3641r	150	8	158	0.949367
	SPB3641r	284	16	300	0.946667
	SPB3641r	181	11	192	0.942708
dis2D	SPB3647r	143	64	207	0.690821	3	1157
	SPB3647r	266	238	504	0.527778
	SPB3647r	234	212	446	0.524664
ssu72D	SPB3649r	231	12	243	0.950617	3	859
	SPB3649r	242	16	258	0.937984
	SPB3649r	331	27	358	0.924581
swd22D	SPB3659r	111	4	115	0.965217	3	671
	SPB3659r	272	33	305	0.891803
	SPB3659r	234	17	251	0.932271
