# Supplementary material for: An enhancer screen identifies new suppressors of small-RNA-mediated epigenetic gene silencing
Source: PLoS Genet. 2021 Jun 22;17(6):e1009645. doi: 10.1371/journal.pgen.1009645 (PMC8253403; doi:10.1371/journal.pgen.1009645)
Supplement: S9 Data — (XLSX) [file pgen.1009645.s018.xlsx]

## Sheet: rep1
			Well	Fluor	Target	Content	Sample	Biological Set Name	Cq	Cq Mean	Cq Std. Dev	Starting Quantity (SQ)	Log Starting Quantity	SQ Mean	SQ Std. Dev	Set Point	Well Note
														0	0	60		normal to U6
	wt	SPB426	A01	SYBR	actin	Unkn-01			17.5176	17.5636	0.0650527					60		1
	wt	SPB426	B01	SYBR	actin	Unkn-01			17.6096	17.5636	0.0650527					60		1
	yth1-R59C	SPB3637	A02	SYBR	actin	Unkn-05			19.3351	19.3335	0.00228936					60		0.531984
	yth1-R59C	SPB3637	B02	SYBR	actin	Unkn-05			19.3318	19.3335	0.00228936					60		0.531984
	pfs2	SPB3749	A03	SYBR	actin	Unkn-09			17.5424	17.4339	0.153394					60		1.29506
	pfs2	SPB3749	B03	SYBR	actin	Unkn-09			17.3254	17.4339	0.153394					60		1.29506
	ssu72	SPB3650	A04	SYBR	actin	Unkn-13			17.7518	17.6683	0.118118					60		2.05687
	ssu72	SPB3650	B04	SYBR	actin	Unkn-13			17.5848	17.6683	0.118118					60		2.05687
	dis2	SPB3648	A05	SYBR	actin	Unkn-17			17.7876	17.8321	0.0629745					60		0.668782
	dis2	SPB3648	B05	SYBR	actin	Unkn-17			17.8767	17.8321	0.0629745					60		0.668782
	ppn1	SPB3642	A06	SYBR	actin	Unkn-21			17.3335	17.4531	0.169202					60		0.860124
	ppn1	SPB3642	B06	SYBR	actin	Unkn-21			17.5728	17.4531	0.169202					60		0.860124
	swd22	SPB3651	A07	SYBR	actin	Unkn-25			17.6614	17.7062	0.0633465					60		1.59
	swd22	SPB3651	B07	SYBR	actin	Unkn-25			17.751	17.7062	0.0633465					60		1.59
	trp1+::ade6+-AAUGAA	SPB3757	A08	SYBR	actin	Unkn-29			18.0086	18.0232	0.0207256					60		1.41829
	trp1+::ade6+-AAUGAA	SPB3757	B08	SYBR	actin	Unkn-29			18.0379	18.0232	0.0207256					60		1.41829
	trp1+::ade6+-AAUGAA	SPB3758	A09	SYBR	actin	Unkn-33			17.5066	17.468	0.0547026					60		1.60441
	trp1+::ade6+-AAUGAA	SPB3758	B09	SYBR	actin	Unkn-33			17.4293	17.468	0.0547026					60		1.60441
	trp1+::ade6+-AAUCAA	SPB3759	A10	SYBR	actin	Unkn-37			17.8479	17.7407	0.151529					60		1.13749
	trp1+::ade6+-AAUCAA	SPB3759	B10	SYBR	actin	Unkn-37			17.6336	17.7407	0.151529					60		1.13749
																		normal to U6
	wt	SPB426	C01	SYBR	ade6	Unkn-02			21.1904	21.278	0.123871					60		1
	wt	SPB426	D01	SYBR	ade6	Unkn-02			21.3655	21.278	0.123871					60		1
	yth1-R59C	SPB3637	C02	SYBR	ade6	Unkn-06			23.0951	23.072	0.0327724					60		0.523152
	yth1-R59C	SPB3637	D02	SYBR	ade6	Unkn-06			23.0488	23.072	0.0327724					60		0.523152
	pfs2	SPB3749	C03	SYBR	ade6	Unkn-10			21.5587	21.5204	0.0541102					60		1.0006
	pfs2	SPB3749	D03	SYBR	ade6	Unkn-10			21.4821	21.5204	0.0541102					60		1.0006
	ssu72	SPB3650	C04	SYBR	ade6	Unkn-14			21.5977	21.5602	0.0530584					60		1.81866
	ssu72	SPB3650	D04	SYBR	ade6	Unkn-14			21.5227	21.5602	0.0530584					60		1.81866
	dis2	SPB3648	C05	SYBR	ade6	Unkn-18			21.4292	21.4571	0.0394223					60		0.711552
	dis2	SPB3648	D05	SYBR	ade6	Unkn-18			21.4849	21.4571	0.0394223					60		0.711552
	ppn1	SPB3642	C06	SYBR	ade6	Unkn-22			21.4764	21.4667	0.0136885					60		0.698993				ade6 normal to U6							actin normal to U6
	ppn1	SPB3642	D06	SYBR	ade6	Unkn-22			21.4571	21.4667	0.0136885					60		0.698993				rep1	rep2	rep3	average	std	std/2		rep1	rep2	rep3	average	std	std/2
	swd22	SPB3651	C07	SYBR	ade6	Unkn-26			21.6749	21.6632	0.0166073					60		1.34391		wt	SPB426	1	1	1	1	0	0		1	1	1	1	0	0
	swd22	SPB3651	D07	SYBR	ade6	Unkn-26			21.6514	21.6632	0.0166073					60		1.34391		yth1	SPB3637	0.523152	0.869967	0.772567	0.721895	0.178874	0.0894371		0.531984	1.12171	0.914016	0.855903	0.299126	0.149563
	trp1+::ade6+-AAUGAA	SPB3757	C08	SYBR	ade6	Unkn-30			22.2131	22.2618	0.0688086					60		0.986203		pfs2	SPB3749	1.0006	0.783896	1.19636	0.993621	0.206323	0.103162		1.29506	1.18378	1.61939	1.36608	0.226323	0.113161
	trp1+::ade6+-AAUGAA	SPB3757	D08	SYBR	ade6	Unkn-30			22.3104	22.2618	0.0688086					60		0.986203		ssu72	SPB3650	1.81866	2.14991	1.71076	1.89311	0.22885	0.114425		2.05687	2.49459	1.97723	2.17623	0.278568	0.139284
	trp1+::ade6+-AAUGAA	SPB3758	C09	SYBR	ade6	Unkn-34			21.6241	21.5741	0.0706578					60		1.22283		dis2	SPB3648	0.711552	0.924082	0.877152	0.837596	0.11165	0.0558251		0.668782	1.15303	0.965209	0.929007	0.244146	0.122073
	trp1+::ade6+-AAUGAA	SPB3758	D09	SYBR	ade6	Unkn-34			21.5242	21.5741	0.0706578					60		1.22283		ppn1	SPB3642	0.698993	0.886559	0.732236	0.772596	0.100084	0.0500422		0.860124	1.13062	0.885792	0.958845	0.149313	0.0746565
	trp1+::ade6+-AAUCAA	SPB3759	C10	SYBR	ade6	Unkn-38			21.7811	21.8604	0.112152					60		0.858872		swd22	SPB3651	1.34391	0.867359	2.28594	1.49907	0.721905	0.360952		1.59	1.06428	3.06197	1.90542	1.03552	0.51776
	trp1+::ade6+-AAUCAA	SPB3759	D10	SYBR	ade6	Unkn-38			21.9397	21.8604	0.112152					60		0.858872		trp1+::ade6+-AAUGAA	SPB3757	0.986203	0.905834	1.32111	1.07105	0.220257	0.110128		1.41829	1.45581	1.84028	1.57146	0.23356	0.11678
																				trp1+::ade6+-AAUGAA	SPB3758	1.22283	1.28072	0.690664	1.06474	0.325247	0.162624		1.60441	2.01635	0.831438	1.48407	0.601552	0.300776
	wt	SPB426	E01	SYBR	U6	Unkn-03			17.3595	17.3594	0.000177318					60				trp1+::ade6+-AAUCAA	SPB3759	0.858872	1.55431	1.36928	1.26082	0.360183	0.180091		1.13749	2.05646	1.85612	1.68336	0.483227	0.241614
	wt	SPB426	F01	SYBR	U6	Unkn-03			17.3593	17.3594	0.000177318					60
	yth1-R59C	SPB3637	E02	SYBR	U6	Unkn-07			18.0599	18.2187	0.22458					60
	yth1-R59C	SPB3637	F02	SYBR	U6	Unkn-07			18.3775	18.2187	0.22458					60
	pfs2	SPB3749	E03	SYBR	U6	Unkn-11			17.5969	17.6027	0.00821962					60
	pfs2	SPB3749	F03	SYBR	U6	Unkn-11			17.6085	17.6027	0.00821962					60
	ssu72	SPB3650	E04	SYBR	U6	Unkn-15			18.4469	18.5045	0.0815069					60
	ssu72	SPB3650	F04	SYBR	U6	Unkn-15			18.5622	18.5045	0.0815069					60
	dis2	SPB3648	E05	SYBR	U6	Unkn-19			16.7494	17.0476	0.42169					60
	dis2	SPB3648	F05	SYBR	U6	Unkn-19			17.3457	17.0476	0.42169					60
	ppn1	SPB3642	E06	SYBR	U6	Unkn-23			17.0102	17.0315	0.0301335					60
	ppn1	SPB3642	F06	SYBR	U6	Unkn-23			17.0528	17.0315	0.0301335					60
	swd22	SPB3651	E07	SYBR	U6	Unkn-27			18.0728	18.171	0.138972					60
	swd22	SPB3651	F07	SYBR	U6	Unkn-27			18.2693	18.171	0.138972					60
	trp1+::ade6+-AAUGAA	SPB3757	E08	SYBR	U6	Unkn-31			18.2927	18.3232	0.0431269					60
	trp1+::ade6+-AAUGAA	SPB3757	F08	SYBR	U6	Unkn-31			18.3537	18.3232	0.0431269					60
	trp1+::ade6+-AAUGAA	SPB3758	E09	SYBR	U6	Unkn-35			17.9828	17.9458	0.0523907					60
	trp1+::ade6+-AAUGAA	SPB3758	F09	SYBR	U6	Unkn-35			17.9088	17.9458	0.0523907					60
	trp1+::ade6+-AAUCAA	SPB3759	E10	SYBR	U6	Unkn-39			17.7794	17.7224	0.0806096					60
	trp1+::ade6+-AAUCAA	SPB3759	F10	SYBR	U6	Unkn-39			17.6654	17.7224	0.0806096					60

## Sheet: rep2
			Well	Fluor	Target	Content	Sample	Biological Set Name	Cq	Cq Mean	Cq Std. Dev	Starting Quantity (SQ)	Log Starting Quantity	SQ Mean	SQ Std. Dev	Set Point	Well Note
														0	0	60			normal to U6
	wt	SPB426	A01	SYBR	actin	Unkn-01			17.5977	17.5494	0.0683239					60			1
	wt	SPB426	B01	SYBR	actin	Unkn-01			17.5011	17.5494	0.0683239					60			1
	yth1-R59C	SPB3637	A02	SYBR	actin	Unkn-05			17.6229	17.557	0.0932095					60			1.12171
	yth1-R59C	SPB3637	B02	SYBR	actin	Unkn-05			17.4911	17.557	0.0932095					60			1.12171
	pfs2	SPB3749	A03	SYBR	actin	Unkn-09			17.5271	17.3822	0.204895					60			1.18378
	pfs2	SPB3749	B03	SYBR	actin	Unkn-09			17.2373	17.3822	0.204895					60			1.18378
	ssu72	SPB3650	A04	SYBR	actin	Unkn-13			17.7136	17.5681	0.205789					60			2.49459
	ssu72	SPB3650	B04	SYBR	actin	Unkn-13			17.4226	17.5681	0.205789					60			2.49459
	dis2	SPB3648	A05	SYBR	actin	Unkn-17			17.4629	17.3805	0.116613					60			1.15303
	dis2	SPB3648	B05	SYBR	actin	Unkn-17			17.298	17.3805	0.116613					60			1.15303
	ppn1	SPB3642	A06	SYBR	actin	Unkn-21			18.4822	18.4471	0.0495223					60			1.13062
	ppn1	SPB3642	B06	SYBR	actin	Unkn-21			18.4121	18.4471	0.0495223					60			1.13062
	swd22	SPB3651	A07	SYBR	actin	Unkn-25			18.2916	18.2166	0.106038					60			1.06428
	swd22	SPB3651	B07	SYBR	actin	Unkn-25			18.1416	18.2166	0.106038					60			1.06428
	trp1+::ade6+-AAUGAA	SPB3757	A08	SYBR	actin	Unkn-29			17.9891	17.9267	0.0882895					60			1.45581
	trp1+::ade6+-AAUGAA	SPB3757	B08	SYBR	actin	Unkn-29			17.8643	17.9267	0.0882895					60			1.45581
	trp1+::ade6+-AAUGAA	SPB3758	A09	SYBR	actin	Unkn-33			17.6556	17.5704	0.12048					60			2.01635
	trp1+::ade6+-AAUGAA	SPB3758	B09	SYBR	actin	Unkn-33			17.4852	17.5704	0.12048					60			2.01635
	trp1+::ade6+-AAUCAA	SPB3759	A10	SYBR	actin	Unkn-37			17.78	17.6329	0.207901					60			2.05646
	trp1+::ade6+-AAUCAA	SPB3759	B10	SYBR	actin	Unkn-37			17.4859	17.6329	0.207901					60			2.05646
																			normal to U6
	wt	SPB426	C01	SYBR	ade6	Unkn-02			21.0975	21.1364	0.0550336					60			1
	wt	SPB426	D01	SYBR	ade6	Unkn-02			21.1753	21.1364	0.0550336					60			1
	yth1-R59C	SPB3637	C02	SYBR	ade6	Unkn-06			21.4654	21.5107	0.0639697					60			0.869967
	yth1-R59C	SPB3637	D02	SYBR	ade6	Unkn-06			21.5559	21.5107	0.0639697					60			0.869967
	pfs2	SPB3749	C03	SYBR	ade6	Unkn-10			21.4897	21.5639	0.105018					60			0.783896
	pfs2	SPB3749	D03	SYBR	ade6	Unkn-10			21.6382	21.5639	0.105018					60			0.783896
	ssu72	SPB3650	C04	SYBR	ade6	Unkn-14			21.3868	21.3696	0.0243159					60			2.14991
	ssu72	SPB3650	D04	SYBR	ade6	Unkn-14			21.3524	21.3696	0.0243159					60			2.14991
	dis2	SPB3648	C05	SYBR	ade6	Unkn-18			21.1062	21.2868	0.25539					60			0.924082
	dis2	SPB3648	D05	SYBR	ade6	Unkn-18			21.4674	21.2868	0.25539					60			0.924082
	ppn1	SPB3642	C06	SYBR	ade6	Unkn-22			22.4585	22.385	0.104006					60			0.886559
	ppn1	SPB3642	D06	SYBR	ade6	Unkn-22			22.3115	22.385	0.104006					60			0.886559
	swd22	SPB3651	C07	SYBR	ade6	Unkn-26			22.1433	22.0988	0.0628925					60			0.867359
	swd22	SPB3651	D07	SYBR	ade6	Unkn-26			22.0544	22.0988	0.0628925					60			0.867359
	trp1+::ade6+-AAUGAA	SPB3757	C08	SYBR	ade6	Unkn-30			22.1588	22.1982	0.0557071					60			0.905834
	trp1+::ade6+-AAUGAA	SPB3757	D08	SYBR	ade6	Unkn-30			22.2376	22.1982	0.0557071					60			0.905834
	trp1+::ade6+-AAUGAA	SPB3758	C09	SYBR	ade6	Unkn-34			21.902	21.8122	0.127019					60			1.28072
	trp1+::ade6+-AAUGAA	SPB3758	D09	SYBR	ade6	Unkn-34			21.7224	21.8122	0.127019					60			1.28072
	trp1+::ade6+-AAUCAA	SPB3759	C10	SYBR	ade6	Unkn-38			21.5213	21.6239	0.144998					60			1.55431
	trp1+::ade6+-AAUCAA	SPB3759	D10	SYBR	ade6	Unkn-38			21.7264	21.6239	0.144998					60			1.55431
	wt	SPB426	E01	SYBR	U6	Unkn-03			17.1758	17.202	0.0371252					60
	wt	SPB426	F01	SYBR	U6	Unkn-03			17.2283	17.202	0.0371252					60
	yth1-R59C	SPB3637	E02	SYBR	U6	Unkn-07			17.3275	17.3753	0.067599					60
	yth1-R59C	SPB3637	F02	SYBR	U6	Unkn-07			17.4231	17.3753	0.067599					60
	pfs2	SPB3749	E03	SYBR	U6	Unkn-11			17.2942	17.2783	0.022551					60
	pfs2	SPB3749	F03	SYBR	U6	Unkn-11			17.2623	17.2783	0.022551					60
	ssu72	SPB3650	E04	SYBR	U6	Unkn-15			18.4675	18.5395	0.101913					60
	ssu72	SPB3650	F04	SYBR	U6	Unkn-15			18.6116	18.5395	0.101913					60
	dis2	SPB3648	E05	SYBR	U6	Unkn-19			16.9919	17.2385	0.348822					60
	dis2	SPB3648	F05	SYBR	U6	Unkn-19			17.4852	17.2385	0.348822					60
	ppn1	SPB3642	E06	SYBR	U6	Unkn-23			18.2446	18.2769	0.0456261					60
	ppn1	SPB3642	F06	SYBR	U6	Unkn-23			18.3092	18.2769	0.0456261					60
	swd22	SPB3651	E07	SYBR	U6	Unkn-27			17.8433	17.9591	0.163817					60
	swd22	SPB3651	F07	SYBR	U6	Unkn-27			18.075	17.9591	0.163817					60
	trp1+::ade6+-AAUGAA	SPB3757	E08	SYBR	U6	Unkn-31			18.0871	18.1211	0.0481088					60
	trp1+::ade6+-AAUGAA	SPB3757	F08	SYBR	U6	Unkn-31			18.1552	18.1211	0.0481088					60
	trp1+::ade6+-AAUGAA	SPB3758	E09	SYBR	U6	Unkn-35			18.2629	18.2348	0.0397648					60
	trp1+::ade6+-AAUGAA	SPB3758	F09	SYBR	U6	Unkn-35			18.2066	18.2348	0.0397648					60
	trp1+::ade6+-AAUCAA	SPB3759	E10	SYBR	U6	Unkn-39			18.3867	18.3257	0.0862516					60
	trp1+::ade6+-AAUCAA	SPB3759	F10	SYBR	U6	Unkn-39			18.2648	18.3257	0.0862516					60

## Sheet: rep3
			Well	Fluor	Target	Content	Sample	Biological Set Name	Cq	Cq Mean	Cq Std. Dev	Starting Quantity (SQ)	Log Starting Quantity	SQ Mean	SQ Std. Dev	Set Point	Well Note
																60			actin normal to U6
	wt	SPB426	A01	SYBR	actin	Unkn-01			17.6078	17.5546	0.0752544					60			1
	wt	SPB426	B01	SYBR	actin	Unkn-01			17.5014	17.5546	0.0752544					60			1
	yth1-R59C	SPB3637	A02	SYBR	actin	Unkn-05			17.526	17.4808	0.0639329					60			0.914016
	yth1-R59C	SPB3637	B02	SYBR	actin	Unkn-05			17.4356	17.4808	0.0639329					60			0.914016
	pfs2	SPB3749	A03	SYBR	actin	Unkn-09			17.4008	17.3134	0.123604					60			1.61939
	pfs2	SPB3749	B03	SYBR	actin	Unkn-09			17.226	17.3134	0.123604					60			1.61939
	ssu72	SPB3650	A04	SYBR	actin	Unkn-13			17.7043	17.6486	0.0788004					60			1.97723
	ssu72	SPB3650	B04	SYBR	actin	Unkn-13			17.5929	17.6486	0.0788004					60			1.97723
	dis2	SPB3648	A05	SYBR	actin	Unkn-17			18.0391	18.0309	0.0116184					60			0.965209
	dis2	SPB3648	B05	SYBR	actin	Unkn-17			18.0227	18.0309	0.0116184					60			0.965209
	ppn1	SPB3642	A06	SYBR	actin	Unkn-21			18.1713	18.1861	0.0209215					60			0.885792
	ppn1	SPB3642	B06	SYBR	actin	Unkn-21			18.2009	18.1861	0.0209215					60			0.885792
	swd22	SPB3651	A07	SYBR	actin	Unkn-25			17.2194	17.2052	0.0200144					60			3.06197
	swd22	SPB3651	B07	SYBR	actin	Unkn-25			17.1911	17.2052	0.0200144					60			3.06197
	trp1+::ade6+-AAUGAA	SPB3757	A08	SYBR	actin	Unkn-29			18.0503	18.0594	0.012947					60			1.84028
	trp1+::ade6+-AAUGAA	SPB3757	B08	SYBR	actin	Unkn-29			18.0686	18.0594	0.012947					60			1.84028
	trp1+::ade6+-AAUGAA	SPB3758	A09	SYBR	actin	Unkn-33			17.7869	17.7267	0.0850998					60			0.831438
	trp1+::ade6+-AAUGAA	SPB3758	B09	SYBR	actin	Unkn-33			17.6665	17.7267	0.0850998					60			0.831438
	trp1+::ade6+-AAUCAA	SPB3759	A10	SYBR	actin	Unkn-37			17.9544	17.7989	0.21997				0	60			1.85612
	trp1+::ade6+-AAUCAA	SPB3759	B10	SYBR	actin	Unkn-37			17.6433	17.7989	0.21997					60			1.85612
																			ade6 normal to U6
	wt	SPB426	C01	SYBR	ade6	Unkn-02			21.0459	21.1601	0.161442					60			1
	wt	SPB426	D01	SYBR	ade6	Unkn-02			21.2742	21.1601	0.161442					60			1
	yth1-R59C	SPB3637	C02	SYBR	ade6	Unkn-06			21.3252	21.3289	0.00518482					60			0.772567
	yth1-R59C	SPB3637	D02	SYBR	ade6	Unkn-06			21.3325	21.3289	0.00518482					60			0.772567
	pfs2	SPB3749	C03	SYBR	ade6	Unkn-10			21.3573	21.3557	0.00219233					60			1.19636
	pfs2	SPB3749	D03	SYBR	ade6	Unkn-10			21.3542	21.3557	0.00219233					60			1.19636
	ssu72	SPB3650	C04	SYBR	ade6	Unkn-14			21.4719	21.463	0.0125669					60			1.71076
	ssu72	SPB3650	D04	SYBR	ade6	Unkn-14			21.4541	21.463	0.0125669					60			1.71076
	dis2	SPB3648	C05	SYBR	ade6	Unkn-18			21.7349	21.7744	0.0558642					60			0.877152
	dis2	SPB3648	D05	SYBR	ade6	Unkn-18			21.8139	21.7744	0.0558642					60			0.877152
	ppn1	SPB3642	C06	SYBR	ade6	Unkn-22			22.0769	22.0663	0.0150212					60			0.732236
	ppn1	SPB3642	D06	SYBR	ade6	Unkn-22			22.0557	22.0663	0.0150212					60			0.732236
	swd22	SPB3651	C07	SYBR	ade6	Unkn-26			21.2104	21.2324	0.0311909					60			2.28594
	swd22	SPB3651	D07	SYBR	ade6	Unkn-26			21.2545	21.2324	0.0311909					60			2.28594
	trp1+::ade6+-AAUGAA	SPB3757	C08	SYBR	ade6	Unkn-30			22.1416	22.1431	0.00219183					60			1.32111
	trp1+::ade6+-AAUGAA	SPB3757	D08	SYBR	ade6	Unkn-30			22.1447	22.1431	0.00219183					60			1.32111
	trp1+::ade6+-AAUGAA	SPB3758	C09	SYBR	ade6	Unkn-34			21.6856	21.5998	0.121325					60			0.690664
	trp1+::ade6+-AAUGAA	SPB3758	D09	SYBR	ade6	Unkn-34			21.514	21.5998	0.121325					60			0.690664
	trp1+::ade6+-AAUCAA	SPB3759	C10	SYBR	ade6	Unkn-38			21.7836	21.8433	0.0843749					60			1.36928
	trp1+::ade6+-AAUCAA	SPB3759	D10	SYBR	ade6	Unkn-38			21.903	21.8433	0.0843749			0	0	60			1.36928
	wt	SPB426	E01	SYBR	U6	Unkn-03			17.0208	17.0223	0.00204164					60
	wt	SPB426	F01	SYBR	U6	Unkn-03			17.0237	17.0223	0.00204164					60
	yth1-R59C	SPB3637	E02	SYBR	U6	Unkn-07			16.6311	16.8188	0.265452					60
	yth1-R59C	SPB3637	F02	SYBR	U6	Unkn-07			17.0065	16.8188	0.265452					60
	pfs2	SPB3749	E03	SYBR	U6	Unkn-11			17.4636	17.4765	0.0182461					60
	pfs2	SPB3749	F03	SYBR	U6	Unkn-11			17.4894	17.4765	0.0182461					60
	ssu72	SPB3650	E04	SYBR	U6	Unkn-15			18.0052	18.0998	0.133721					60
	ssu72	SPB3650	F04	SYBR	U6	Unkn-15			18.1944	18.0998	0.133721					60
	dis2	SPB3648	E05	SYBR	U6	Unkn-19			17.1375	17.4475	0.438379					60
	dis2	SPB3648	F05	SYBR	U6	Unkn-19			17.7575	17.4475	0.438379					60
	ppn1	SPB3642	E06	SYBR	U6	Unkn-23			17.4842	17.4789	0.00754394			0	0	60
	ppn1	SPB3642	F06	SYBR	U6	Unkn-23			17.4735	17.4789	0.00754394				0	60
	swd22	SPB3651	E07	SYBR	U6	Unkn-27			18.1586	18.2874	0.18212				0	60
	swd22	SPB3651	F07	SYBR	U6	Unkn-27			18.4162	18.2874	0.18212				0	60
	trp1+::ade6+-AAUGAA	SPB3757	E08	SYBR	U6	Unkn-31			18.3366	18.407	0.0996562			0	0	60
	trp1+::ade6+-AAUGAA	SPB3757	F08	SYBR	U6	Unkn-31			18.4775	18.407	0.0996562			0	0	60
	trp1+::ade6+-AAUGAA	SPB3758	E09	SYBR	U6	Unkn-35			16.9229	16.9281	0.00735357			0	0	60
	trp1+::ade6+-AAUGAA	SPB3758	F09	SYBR	U6	Unkn-35			16.9333	16.9281	0.00735357			0	0	60
	trp1+::ade6+-AAUCAA	SPB3759	E10	SYBR	U6	Unkn-39			18.1779	18.1589	0.0269289			0	0	60
	trp1+::ade6+-AAUCAA	SPB3759	F10	SYBR	U6	Unkn-39			18.1398	18.1589	0.0269289			0	0	60
